# Supplementary material for: Characterization of miRNAs in Cultured Atlantic Salmon Head Kidney Monocyte-Like and Macrophage-Like Cells
Source: Int J Mol Sci. 2020 Jun 2;21(11):3989. doi: 10.3390/ijms21113989 (PMC7312525; doi:10.3390/ijms21113989)
Supplement: Supplementary file 1 [file ijms-21-03989-s001.zip]

Archive with 4 entries (4 files):
- Smith_revision_Supplemental_File_1_May25_2020_240pm_submitted2.pdf
- Smith_Supplementary_table1_May26_2020_submitted.xlsx
- Smith_Supplementary_table2_May26_2020_submitted.xlsx
- Smith_Supplementary_table3_May26_2020_submitted.xlsx
