# Supplementary material for: Characterization of miRNAs in Cultured Atlantic Salmon Head Kidney Monocyte-Like and Macrophage-Like Cells
Source: Int J Mol Sci. 2020 Jun 2;21(11):3989. doi: 10.3390/ijms21113989 (PMC7312525; doi:10.3390/ijms21113989)
Supplement: Supplementary file 1 [file ijms-21-03989-s001.zip › Smith_Supplementary_table1_May26_2020_submitted.xlsx]

## Sheet: Sheet1
Supplementary Table 1: miRNA diversity in Day 1 and Day 5 samples (all miRNAs with normalized read counts ≥ 10 in at least one of the samples).
miRNAs	Day 1 average normalized read counts	Day 5 average normalized read counts	Percentage of all counts Day 1	Percentage of all counts Day 5
ssa-miR-21a-5p	1.31328e+06	3.5781e+06	0.273094	0.377426
ssa-miR-21b-5p	1.22181e+06	2.14867e+06	0.254072	0.226647
ssa-miR-146a-5p	173629	1.30232e+06	0.0361058	0.137372
ssa-let-7e-5p	136732	102541	0.0284332	0.0108162
ssa-miR-30b-5p	128952	137535	0.0268153	0.0145075
ssa-miR-30f-5p	97985.4	113222	0.0203759	0.0119429
ssa-let-7a-5p	90070.9	66524.2	0.0187301	0.00701713
ssa-miR-92a-3p	80486.9	63221.5	0.0167371	0.00666875
ssa-miR-30a-1-2-5p	79259.2	101978	0.0164818	0.0107568
ssa-miR-30a-3-4-5p	79133.6	101928	0.0164557	0.0107516
ssa-let-7g-5p	78017.6	67775.5	0.0162236	0.00714912
ssa-miR-22a-3p	72165.3	208663	0.0150066	0.0220103
ssa-miR-26a-5p	71355.6	29480.6	0.0148383	0.00310968
ssa-miR-100a-5p	61637.8	60718.1	0.0128175	0.00640469
ssa-let-7i-5p	45224.6	49266.4	0.00940437	0.00519674
ssa-miR-128-3p	43861.5	36011	0.0091209	0.00379853
ssa-miR-181a-5p	42326.8	86940	0.00880178	0.00917063
ssa-miR-16a-5p	41890.5	29607.8	0.00871105	0.0031231
ssa-miR-462a-5p	38209.7	54600.5	0.00794562	0.00575939
ssa-miR-462b-5p	37069.6	47899	0.00770855	0.0050525
ssa-miR-7a-5p	32906.1	29356.2	0.00684276	0.00309656
ssa-miR-146d-5p	32458.5	127524	0.00674969	0.0134515
ssa-miR-25-3p	28202.7	22912.1	0.0058647	0.00241683
ssa-miR-731-5p	25818.9	55879.4	0.00536899	0.00589429
ssa-miR-181a-2-3p	25138.8	20483.3	0.00522757	0.00216063
ssa-miR-101a-3p	23264	7465.37	0.0048377	0.000787465
ssa-miR-181a-4-3p	23258.1	17866.3	0.00483648	0.00188458
ssa-miR-26b-5p	22343.4	11307.6	0.00464626	0.00119275
ssa-miR-155-5p	21089.2	55164	0.00438545	0.00581882
ssa-miR-16b-5p	18924.1	13670.6	0.00393523	0.00144201
ssa-miR-181e-5p	18864	27229.3	0.00392273	0.00287221
ssa-miR-16c-5p	18802.2	13592.1	0.00390988	0.00143373
ssa-miR-181c-5p	18781	27143.3	0.00390547	0.00286314
ssa-miR-142b-3p	18763.8	16831.9	0.00390189	0.00177547
ssa-miR-223-5p	18466.1	21497.2	0.00383999	0.00226758
ssa-miR-126-3p	17305.5	6017.97	0.00359865	0.00063479
ssa-miR-146a-3-3p	16565.5	38519.2	0.00344476	0.0040631
ssa-miR-27d-3p	16393.2	30710.9	0.00340893	0.00323945
ssa-miR-451-5p	15496.9	7694.57	0.00322254	0.000811641
ssa-miR-19a-3-3p	15358.6	14751.3	0.00319379	0.001556
ssa-miR-19a-1-3p	15029.1	14431	0.00312526	0.00152222
ssa-let-7f-5p	14918	9292.07	0.00310216	0.00098015
ssa-miR-19a-2-3p	14857.3	14260.4	0.00308955	0.00150422
ssa-miR-142a-5p	14304.7	9932.87	0.00297462	0.00104774
ssa-miR-20a-5p	13828.8	13390.6	0.00287567	0.00141247
ssa-miR-222a-3p	13156.1	19702.7	0.00273579	0.00207828
ssa-miR-30e-5p	12813.6	9288.23	0.00266455	0.000979745
ssa-miR-27b-3p	12356.8	20959.9	0.00256957	0.0022109
ssa-miR-1338-5p	11581.8	7645.2	0.0024084	0.000806433
ssa-miR-10b-5p	11579.1	9625.94	0.00240785	0.00101537
ssa-miR-10d-5p	11470.6	9534.49	0.00238529	0.00100572
ssa-miR-8158-3p	8819.44	9863.38	0.00183398	0.00104041
ssa-miR-30c-5p	8509.08	9269	0.00176945	0.000977716
ssa-miR-17-5p	8498.8	6495.47	0.00176731	0.000685158
ssa-miR-23a-1-3p	8396.92	10638.7	0.00174612	0.0011222
ssa-miR-27d-1-5p	8392.52	6941.66	0.00174521	0.000732223
ssa-miR-27d-2-5p	8361.81	6910.02	0.00173882	0.000728886
ssa-miR-23a-2-3-4-3p	8346.73	10560.7	0.00173569	0.00111397
ssa-miR-7132b-3p	8341.57	10215.4	0.00173461	0.00107754
ssa-let-7b-5p	8166.88	5230.63	0.00169829	0.00055174
ssa-miR-222a-5p	7717.48	8436.38	0.00160483	0.000889889
ssa-let-7h-5p	7234.72	6180.71	0.00150445	0.000651956
ssa-miR-199a-5p	6967.31	10726.8	0.00144884	0.00113148
ssa-miR-181a-5-3p	6944.53	6812.63	0.0014441	0.000718612
ssa-miR-30c-d-1-3p	6002.08	7257.18	0.00124812	0.000765505
ssa-miR-30d-2-3p	5888.73	7115.86	0.00122455	0.000750598
ssa-let-7d-5p	5833.53	8140.96	0.00121307	0.000858728
ssa-miR-146a-1-2-3p	5754.45	21741.9	0.00119663	0.00229339
ssa-miR-199a-3p	5405.31	6657.72	0.00112402	0.000702272
ssa-miR-148a-3p	5238.1	4738	0.00108925	0.000499776
ssa-miR-99ab-5p	5184.24	8251.98	0.00107805	0.000870439
ssa-miR-21b-3p	4842.77	19029.7	0.00100704	0.0020073
ssa-miR-7132b-5p	4830.87	5470.74	0.00100457	0.000577067
ssa-miR-7132a-5p	4823.57	5457.78	0.00100305	0.000575699
ssa-miR-150-5p	4660.22	1620.7	0.000969083	0.000170955
ssa-miR-103-3p	4530.85	5969.12	0.000942181	0.000629637
ssa-miR-140-3p	4388.44	6300.35	0.000912568	0.000664576
ssa-miR-221-3p	4235.38	7886.4	0.00088074	0.000831876
ssa-miR-143-3p	4137.13	2710.67	0.000860307	0.000285928
ssa-miR-222b-3p	4082.61	6417.9	0.000848971	0.000676975
ssa-let-7c-5p	3771.85	4656.48	0.000784349	0.000491177
ssa-miR-106a-5p	3736.17	2120.96	0.000776929	0.000223724
ssa-miR-106b-5p	3714.95	2105.09	0.000772516	0.00022205
ssa-miR-202b-5p	3694.98	4200.18	0.000768364	0.000443045
ssa-miR-novel-8-3p	3361.36	2764.89	0.000698988	0.000291647
ssa-miR-125a-5p	3108.06	3280.71	0.000646315	0.000346057
ssa-miR-152-3p	2981.58	2289.71	0.000620014	0.000241524
ssa-miR-30d-5p	2654.95	1790.47	0.000552091	0.000188863
ssa-let-7j-5p	2554.18	1877.36	0.000531138	0.000198028
ssa-miR-457ab-5p	2399.46	1960.12	0.000498964	0.000206758
ssa-miR-10a-5p	2375.52	1427.39	0.000493985	0.000150565
ssa-miR-458-3p	2283.92	2298.66	0.000474936	0.000242468
ssa-miR-181b-5p	2209.94	2637.5	0.000459553	0.000278209
ssa-miR-1338-3p	2185.61	1645.13	0.000454493	0.000173532
ssa-miR-93a-5p	2028.84	2209.89	0.000421893	0.000233105
ssa-miR-2188-3p	1873.83	665.579	0.00038966	7.02068e-05
ssa-miR-148b-3p	1813.03	1629.48	0.000377015	0.000171881
ssa-miR-146b-5p	1781.03	29078.5	0.000370361	0.00306727
ssa-miR-107-3p	1772.51	2395.43	0.00036859	0.000252676
ssa-miR-737-5p	1727.29	2027.1	0.000359187	0.000213823
ssa-miR-132-1-2-5p	1607.9	1144.14	0.00033436	0.000120687
ssa-miR-142b-5p	1576	934.547	0.000327726	9.85783e-05
ssa-miR-novel-7-5p	1550.83	2357.64	0.000322492	0.00024869
ssa-miR-novel-10-5p	1516.9	1779.49	0.000315436	0.000187704
ssa-miR-2188-5p	1337.85	391.398	0.000278204	4.12856e-05
ssa-miR-15d-5p	1326.97	1477.35	0.000275941	0.000155834
ssa-miR-129-5p	1322.44	949.219	0.000275	0.000100126
ssa-miR-15e-5p	1315.47	1464.56	0.00027355	0.000154485
ssa-miR-24ac-3p	1297.42	2853.62	0.000269796	0.000301007
ssa-miR-731-3p	1207.68	2904.7	0.000251136	0.000306394
ssa-miR-19e-3p	1177.05	1166.21	0.000244765	0.000123015
ssa-miR-202a-5p	1152.51	1605.88	0.000239661	0.000169392
ssa-miR-146d-1-3p	1148.99	1024.75	0.00023893	0.000108093
ssa-miR-19d-3p	1144.92	1052.8	0.000238084	0.000111052
ssa-miR-15c-5p	1124.08	788.147	0.00023375	8.31357e-05
ssa-miR-146b-3p	1121.84	6277.76	0.000233285	0.000662193
ssa-miR-456-3p	1116.52	1040.09	0.000232177	0.000109711
ssa-miR-181b-3p	1098.85	1261.88	0.000228504	0.000133106
ssa-miR-19c-3p	1067.14	1024.22	0.000221909	0.000108037
ssa-miR-15a-5p	1052.98	638.95	0.000218966	6.73979e-05
ssa-miR-139-5p	858.257	428.353	0.000178473	4.51837e-05
ssa-miR-125b-5p	856.016	618.101	0.000178007	6.51987e-05
ssa-miR-210-1-5p	846.27	370.381	0.00017598	3.90687e-05
ssa-miR-15a-3p	822.092	553.145	0.000170952	5.83471e-05
ssa-miR-27a-3p	812.221	1124.88	0.0001689	0.000118655
ssa-miR-222cd-3p	805.498	1392.35	0.000167502	0.000146868
ssa-miR-22a-5p	795.876	2108.97	0.000165501	0.000222459
ssa-let-7a-4-5-3p	747.34	756.689	0.000155408	7.98174e-05
ssa-miR-210-1-3p	727.324	408.41	0.000151246	4.30801e-05
ssa-miR-19f-3p	726.826	621.662	0.000151142	6.55744e-05
ssa-miR-30f-3p	701.424	985.23	0.00014586	0.000103924
ssa-let-7b-3p	693.178	312.65	0.000144145	3.2979e-05
ssa-miR-29b-1-5p	673.239	1656.83	0.000139999	0.000174766
ssa-miR-29c-3p	670.803	660.004	0.000139492	6.96188e-05
ssa-miR-142a-3p	665.034	640.771	0.000138293	6.759e-05
ssa-miR-23b-3p	650.257	704.651	0.00013522	7.43283e-05
ssa-miR-122-5p	637.383	430.14	0.000132543	4.53721e-05
ssa-let-7h-3p	621.388	597.749	0.000129216	6.3052e-05
ssa-miR-181a-1-3p	620.646	708.484	0.000129062	7.47326e-05
ssa-miR-462a-3p	616.777	1469.68	0.000128258	0.000155025
ssa-miR-101b-3p	576.6	320.376	0.000119903	3.3794e-05
ssa-miR-novel-12-5p	545.397	759.119	0.000113414	8.00736e-05
ssa-miR-27ce-3p	533.299	697.142	0.000110898	7.35362e-05
ssa-miR-29a-3p	531.01	625.315	0.000110422	6.59597e-05
ssa-miR-106a-3p	523.77	274.043	0.000108917	2.89067e-05
ssa-miR-462b-3p	504.357	637.346	0.00010488	6.72288e-05
ssa-miR-27a-1-5p	499.584	873.015	0.000103888	9.20877e-05
ssa-miR-21a-2-3p	483.006	1944.09	0.00010044	0.000205068
ssa-let-7e-3p	440.867	527.505	9.16774e-05	5.56425e-05
ssa-miR-92b-3p	407.277	317.308	8.46925e-05	3.34704e-05
ssa-miR-144-5p	404.856	317.696	8.41889e-05	3.35113e-05
ssa-miR-33b-3p	403.663	1084.82	8.39408e-05	0.000114429
ssa-miR-204-5p	378.185	489.426	7.86429e-05	5.16258e-05
ssa-miR-212a-5p	373.431	564.739	7.76541e-05	5.957e-05
ssa-miR-130a-5p	366.478	257.114	7.62083e-05	2.71209e-05
ssa-miR-181e-3p	361.348	396.539	7.51416e-05	4.18279e-05
ssa-miR-125a-4-3p	350.919	285.027	7.29729e-05	3.00654e-05
ssa-miR-93b-5p	341.989	251.616	7.1116e-05	2.65411e-05
ssa-miR-novel-2-3p	339.259	332.446	7.05483e-05	3.50672e-05
ssa-miR-144-3p	334.499	219.77	6.95584e-05	2.31819e-05
ssa-miR-24b-3p	330.403	444.038	6.87066e-05	4.68381e-05
ssa-miR-22b-3p	323.1	834.015	6.7188e-05	8.79739e-05
ssa-miR-8162-5p	310.401	293.288	6.45472e-05	3.09367e-05
ssa-miR-30b-3p	301.714	363.502	6.27408e-05	3.8343e-05
ssa-miR-499b-5p	285.598	597.509	5.93896e-05	6.30267e-05
ssa-miR-140-5p	278.3	569.259	5.7872e-05	6.00468e-05
ssa-miR-29b-2-5p	272.19	688.363	5.66014e-05	7.26101e-05
ssa-miR-181d-5p	258.914	462.626	5.38407e-05	4.87989e-05
ssa-miR-130b-1-5p	254.027	214.407	5.28243e-05	2.26162e-05
ssa-miR-101a-5p	248.989	97.3102	5.17769e-05	1.02645e-05
ssa-miR-26d-5p	241.813	107.577	5.02846e-05	1.13475e-05
ssa-miR-214-3-3p	241.421	99.4757	5.0203e-05	1.04929e-05
ssa-miR-130b-3p	240.301	253.653	4.99701e-05	2.67559e-05
ssa-miR-214-1-2-3p	236.067	97.448	4.90898e-05	1.0279e-05
ssa-miR-21a-1-3p	233.429	634.352	4.85411e-05	6.69129e-05
ssa-miR-126-5p	233.149	71.1758	4.84829e-05	7.50779e-06
ssa-miR-18a-5p	230.896	319.885	4.80144e-05	3.37422e-05
ssa-miR-725-3p	228.487	2378.1	4.75133e-05	0.000250848
ssa-miR-novel-5-5p	226.454	1180.39	4.70907e-05	0.00012451
ssa-miR-20b-5p	212.269	244.926	4.41409e-05	2.58353e-05
ssa-miR-132-3p	208.889	202.824	4.34381e-05	2.13944e-05
ssa-let-7a-2-3p	206.808	156.891	4.30053e-05	1.65493e-05
ssa-miR-203a-3p	202.247	186.595	4.20569e-05	1.96825e-05
ssa-miR-novel-16-3p	199.688	200.625	4.15247e-05	2.11624e-05
ssa-miR-183-5p	191.359	301.441	3.97926e-05	3.17967e-05
ssa-miR-novel-13-5p	187.856	174.073	3.90643e-05	1.83616e-05
ssa-let-7d-c-1-3p	186.031	207.122	3.86848e-05	2.18477e-05
ssa-miR-24a-1-5p	178.685	248.492	3.71572e-05	2.62115e-05
ssa-miR-724-5p	170.773	111.862	3.55119e-05	1.17995e-05
ssa-let-7a-1-3-3p	170.186	178.37	3.53898e-05	1.88149e-05
ssa-miR-33a-3p	170.135	200.036	3.53792e-05	2.11002e-05
ssa-let-7j-3p	168.973	140.788	3.51376e-05	1.48506e-05
ssa-miR-novel-16-5p	168.287	76.1495	3.4995e-05	8.03243e-06
ssa-miR-29b-3p	167.465	390.211	3.48239e-05	4.11604e-05
ssa-miR-17-1-3p	159.669	114.875	3.32027e-05	1.21173e-05
ssa-miR-200ae-3p	158.701	51.2856	3.30015e-05	5.40972e-06
ssa-miR-novel-10-3p	158.097	312.717	3.28761e-05	3.29862e-05
ssa-miR-148a-5p	150.914	163.381	3.13822e-05	1.72338e-05
ssa-let-7f-3p	149.183	161.886	3.10224e-05	1.70761e-05
ssa-miR-30e-1-2-3p	147.005	224.532	3.05695e-05	2.36842e-05
ssa-miR-16a-1-3p	146.427	157.995	3.04491e-05	1.66657e-05
ssa-miR-22b-5p	146.225	122.743	3.04071e-05	1.29472e-05
ssa-miR-139-1-3p	142.656	28.6041	2.9665e-05	3.01722e-06
ssa-miR-182-5p	142.626	424.501	2.96587e-05	4.47774e-05
ssa-miR-23a-1-5p	140.747	229.559	2.92681e-05	2.42144e-05
ssa-miR-17-2-3-3p	136.704	98.4793	2.84273e-05	1.03878e-05
ssa-miR-100a-2-3p	133.789	204.271	2.78211e-05	2.1547e-05
ssa-miR-221-5p	131.989	551.367	2.74469e-05	5.81595e-05
ssa-miR-novel-1-3p	129.627	92.8906	2.69556e-05	9.79832e-06
ssa-miR-29a-5p	125.092	307.304	2.60126e-05	3.24152e-05
ssa-miR-375-3p	124.744	76.5556	2.59402e-05	8.07526e-06
ssa-miR-129-1-2-3p	124.669	85.8954	2.59246e-05	9.06045e-06
ssa-miR-93a-1-b-3p	124.149	63.9238	2.58166e-05	6.74284e-06
ssa-miR-135a-5p	123.812	156.911	2.57465e-05	1.65514e-05
ssa-miR-93a-2-3p	123.004	71.3716	2.55783e-05	7.52845e-06
ssa-miR-457a-3p	117.994	88.7056	2.45366e-05	9.35687e-06
ssa-miR-20a-3-3p	116.578	95.0672	2.42421e-05	1.00279e-05
ssa-miR-455-2-5p	116.549	90.4357	2.42362e-05	9.53938e-06
ssa-miR-455-1-5p	116.33	90.1481	2.41906e-05	9.50904e-06
ssa-miR-20a-2-3p	115.64	86.678	2.4047e-05	9.143e-06
ssa-miR-15bf-5p	112.474	80.0641	2.33888e-05	8.44535e-06
ssa-miR-200b-3p	111.174	52.6122	2.31184e-05	5.54966e-06
ssa-miR-338a-3p	108.9	76.409	2.26456e-05	8.0598e-06
ssa-miR-18bc-5p	102.672	121.602	2.13505e-05	1.28269e-05
ssa-miR-457b-3p	101.696	101.153	2.11474e-05	1.06699e-05
ssa-miR-145-3p	100.626	63.7985	2.0925e-05	6.72962e-06
ssa-miR-7a-3-3p	100.541	100.095	2.09073e-05	1.05583e-05
ssa-miR-128-1-5p	96.4043	118.683	2.00471e-05	1.2519e-05
ssa-miR-26b-3p	95.7523	97.7124	1.99115e-05	1.03069e-05
ssa-miR-125b-1-3p	95.3381	254.05	1.98254e-05	2.67978e-05
ssa-miR-29de-3p	87.5207	146.736	1.81997e-05	1.5478e-05
ssa-miR-725-5p	85.489	183.755	1.77773e-05	1.93829e-05
ssa-miR-7132a-3p	83.8057	104.387	1.74272e-05	1.1011e-05
ssa-miR-365-3p	83.1128	128.125	1.72831e-05	1.35149e-05
ssa-miR-30e-3-3p	81.3273	63.7682	1.69119e-05	6.72642e-06
ssa-miR-novel-2-5p	80.8086	127.697	1.6804e-05	1.34697e-05
ssa-miR-145-5p	79.3265	50.6531	1.64958e-05	5.343e-06
ssa-miR-222b-5p	78.435	41.8957	1.63104e-05	4.41926e-06
ssa-miR-8158-5p	77.7904	65.4495	1.61764e-05	6.90377e-06
ssa-miR-9a-5p	76.9289	456.73	1.59972e-05	4.8177e-05
ssa-miR-novel-11-3p	75.7673	53.6141	1.57557e-05	5.65534e-06
ssa-miR-30a-1-3p	72.0546	109.588	1.49836e-05	1.15596e-05
ssa-miR-722-3p	71.0107	50.2657	1.47665e-05	5.30215e-06
ssa-miR-25-3-5p	70.0152	81.0099	1.45595e-05	8.54512e-06
ssa-miR-192a-5p	69.4281	38.4184	1.44374e-05	4.05246e-06
ssa-miR-8164-3p	68.7099	40.1619	1.42881e-05	4.23638e-06
ssa-miR-101b-5p	67.6703	50.5813	1.40719e-05	5.33543e-06
ssa-miR-8157-3p	65.2996	28.3635	1.35789e-05	2.99185e-06
ssa-miR-152-5p	64.8634	67.4209	1.34882e-05	7.11172e-06
ssa-let-7g-3p	62.4801	55.7059	1.29926e-05	5.87599e-06
ssa-miR-15f-3p	60.0807	46.2607	1.24937e-05	4.87969e-06
ssa-miR-451-3p	56.9955	30.2058	1.18521e-05	3.18618e-06
ssa-let-7i-2-3p	54.8945	136.123	1.14152e-05	1.43586e-05
ssa-miR-203b-3p	54.8071	27.1296	1.1397e-05	2.8617e-06
ssa-miR-15d-3p	53.444	41.3352	1.11136e-05	4.36013e-06
ssa-miR-18b-3p	48.9901	98.6226	1.01874e-05	1.04029e-05
ssa-miR-146d-2-3p	47.0165	55.6737	9.77698e-06	5.87259e-06
ssa-miR-128-3-5p	46.918	58.4734	9.75651e-06	6.16792e-06
ssa-miR-155-3p	44.1098	108.018	9.17255e-06	1.1394e-05
ssa-miR-455-3p	43.9628	27.0384	9.14197e-06	2.85207e-06
ssa-miR-23c-3p	43.3936	87.2075	9.02362e-06	9.19885e-06
ssa-miR-1-3p	43.2682	10.4174	8.99753e-06	1.09885e-06
ssa-miR-196a-5p	41.1833	26.2271	8.56398e-06	2.76649e-06
ssa-miR-8162-3p	40.2134	69.5559	8.36229e-06	7.33692e-06
ssa-miR-202a-3p	39.7385	40.221	8.26355e-06	4.2426e-06
ssa-miR-202b-3p	39.499	40.0433	8.21373e-06	4.22386e-06
ssa-miR-24a-3-bc-5p	39.4588	60.09	8.20537e-06	6.33844e-06
ssa-miR-15e-3p	38.5128	28.4537	8.00865e-06	3.00136e-06
ssa-miR-19c-3-5p	38.4477	27.5764	7.99513e-06	2.90882e-06
ssa-miR-15b-3p	38.3785	21.1064	7.98073e-06	2.22635e-06
ssa-miR-92a-3-5p	37.9494	17.2807	7.89151e-06	1.82281e-06
ssa-miR-25-1-2-5p	36.6519	14.5451	7.62169e-06	1.53425e-06
ssa-miR-100a-1-3p	35.8089	48.6782	7.4464e-06	5.13469e-06
ssa-miR-551b-3p	35.5454	42.3679	7.3916e-06	4.46907e-06
ssa-miR-novel-6-3p	35.4925	60.3695	7.38059e-06	6.36792e-06
ssa-miR-30a-2-3p	34.934	29.5462	7.26446e-06	3.1166e-06
ssa-miR-200c-3p	34.2886	11.3412	7.13025e-06	1.1963e-06
ssa-miR-150-3p	34.2259	14.8965	7.1172e-06	1.57131e-06
ssa-miR-29c-5p	32.8973	13.724	6.84093e-06	1.44764e-06
ssa-miR-2184-3p	32.82	32.0909	6.82485e-06	3.38502e-06
ssa-let-7i-1-3p	32.5749	19.2248	6.77389e-06	2.02788e-06
ssa-miR-200d-3p	32.5629	10.9859	6.77138e-06	1.15882e-06
ssa-miR-novel-5-3p	32.5437	208.543	6.7674e-06	2.19976e-05
ssa-miR-181c-3p	31.9991	55.9918	6.65415e-06	5.90615e-06
ssa-miR-338a-1-5p	31.9286	55.4933	6.63949e-06	5.85357e-06
ssa-miR-novel-13-3p	31.5337	48.9714	6.55737e-06	5.16562e-06
ssa-miR-26a-1-2-3p	31.365	28.3323	6.52228e-06	2.98856e-06
ssa-miR-92a-1-2-5p	31.0936	21.3492	6.46585e-06	2.25197e-06
ssa-miR-193a-3p	30.3253	27.701	6.30608e-06	2.92197e-06
ssa-miR-727a-3p	29.9296	21.3512	6.2238e-06	2.25217e-06
ssa-miR-218a-5p	29.3173	28.3355	6.09647e-06	2.9889e-06
ssa-miR-26a-3-3p	29.1499	18.9568	6.06167e-06	1.99961e-06
ssa-miR-338a-2-3-5p	28.1853	52.5034	5.86108e-06	5.53818e-06
ssa-miR-20a-1-3p	27.7083	33.4677	5.76189e-06	3.53026e-06
ssa-miR-8164-5p	27.6246	17.6846	5.74449e-06	1.86541e-06
ssa-miR-214-5p	27.3052	22.5437	5.67805e-06	2.37796e-06
ssa-miR-135a-3p	26.6103	38.649	5.53355e-06	4.07679e-06
ssa-miR-16bc-3p	26.5421	27.1685	5.51938e-06	2.8658e-06
ssa-miR-8163-5p	25.8891	37.2174	5.38359e-06	3.92578e-06
ssa-miR-190b-3p	24.6661	4.54336	5.12926e-06	4.79244e-07
ssa-miR-459-3p	24.4634	28.7539	5.08712e-06	3.03303e-06
ssa-miR-96-5p	23.5107	57.8196	4.889e-06	6.09894e-06
ssa-miR-125a-1-3p	23.3546	127.209	4.85655e-06	1.34184e-05
ssa-miR-130d-1-5p	23.1124	13.3247	4.80617e-06	1.40553e-06
ssa-miR-92a-4-5p	21.7404	11.3213	4.52087e-06	1.1942e-06
ssa-miR-737-3p	21.4267	45.6284	4.45565e-06	4.813e-06
ssa-miR-29d-5p	21.107	18.8772	4.38917e-06	1.99121e-06
ssa-miR-489-3p	21.0856	13.2514	4.38471e-06	1.39779e-06
ssa-miR-130a-2-3p	19.807	17.0935	4.11882e-06	1.80306e-06
ssa-miR-27b-5p	19.6493	33.1164	4.08603e-06	3.4932e-06
ssa-miR-19c-4-5p	19.6456	14.8768	4.08527e-06	1.56924e-06
ssa-miR-125a-2-3-3p	19.48	24.2566	4.05082e-06	2.55865e-06
ssa-miR-301d-3p	19.0275	34.003	3.95673e-06	3.58672e-06
ssa-miR-138-5p	18.3533	25.0839	3.81653e-06	2.64591e-06
ssa-miR-15c-1-3p	18.3106	13.8671	3.80766e-06	1.46273e-06
ssa-miR-187-3p	18.2061	259.499	3.78592e-06	2.73726e-05
ssa-miR-459-5p	18.0228	18.7246	3.74781e-06	1.97511e-06
ssa-miR-novel-6-5p	17.9414	33.0288	3.73088e-06	3.48396e-06
ssa-miR-18c-3p	17.4092	22.7459	3.62022e-06	2.39929e-06
ssa-miR-734b-3p	16.9168	22.1037	3.51782e-06	2.33155e-06
ssa-miR-181a-3-3p	16.8181	24.0605	3.49728e-06	2.53796e-06
ssa-miR-734a-3p	16.7467	21.8161	3.48245e-06	2.30122e-06
ssa-miR-8160-8161ab-5p	16.5097	16.0345	3.43316e-06	1.69136e-06
ssa-miR-499a-5p	16.2531	12.8157	3.3798e-06	1.35183e-06
ssa-miR-205b-5p	15.8591	8.83809	3.29787e-06	9.32263e-07
ssa-miR-30a-3-4-3p	15.7912	9.93381	3.28375e-06	1.04784e-06
ssa-miR-365-1-5p	15.4799	51.4836	3.21901e-06	5.43062e-06
ssa-miR-190b-5p	15.1033	19.1565	3.14069e-06	2.02067e-06
ssa-miR-125b-3-3p	14.6333	18.3718	3.04297e-06	1.9379e-06
ssa-miR-194a-5p	14.6059	8.00796	3.03727e-06	8.44699e-07
ssa-miR-128-2-5p	14.0969	14.3385	2.93143e-06	1.51246e-06
ssa-miR-193b-5p	14.09	41.3461	2.92998e-06	4.36128e-06
ssa-miR-135bd-5p	13.9692	20.7952	2.90487e-06	2.19352e-06
ssa-miR-130b-2-5p	13.89	16.1735	2.88839e-06	1.70602e-06
ssa-miR-novel-8-5p	13.7464	8.82562	2.85853e-06	9.30948e-07
ssa-miR-130d-3p	13.3142	10.3382	2.76866e-06	1.09049e-06
ssa-miR-19d-5p	13.0912	18.4068	2.72229e-06	1.94159e-06
ssa-miR-205a-1-3p	12.7248	10.6921	2.6461e-06	1.12782e-06
ssa-miR-19c-1-2-5p	12.6469	6.98794	2.62991e-06	7.37104e-07
ssa-miR-10b-2-3-3p	12.6326	19.4244	2.62693e-06	2.04893e-06
ssa-miR-124d-5p	12.0971	8.71234	2.51556e-06	9.18998e-07
ssa-miR-92b-5p	12.064	5.80445	2.50869e-06	6.12267e-07
ssa-miR-15c-2-3p	11.6112	5.05854	2.41453e-06	5.33586e-07
ssa-miR-124a-5p	11.5466	11.2745	2.4011e-06	1.18926e-06
ssa-miR-196a-2-3p	11.5247	8.99532	2.39654e-06	9.48848e-07
ssa-miR-212ab-3p	11.5156	20.7114	2.39464e-06	2.18468e-06
ssa-miR-16a-2-3p	11.4416	11.2333	2.37927e-06	1.18491e-06
ssa-miR-2184-5p	11.3798	38.6044	2.3664e-06	4.07208e-06
ssa-miR-218b-5p	11.1414	9.81744	2.31682e-06	1.03557e-06
ssa-miR-193a-5p	11.0162	17.6823	2.29079e-06	1.86517e-06
ssa-miR-23a-3-4-5p	10.8615	12.6144	2.25862e-06	1.3306e-06
ssa-miR-2187a-3p	10.8372	7.27083	2.25358e-06	7.66944e-07
ssa-miR-2187b-3p	10.7275	7.27083	2.23077e-06	7.66944e-07
ssa-miR-novel-1-5p	10.6978	7.69697	2.22459e-06	8.11895e-07
ssa-miR-727a-5p	10.3593	5.94038	2.1542e-06	6.26606e-07
ssa-miR-29e-5p	10.3184	7.40665	2.1457e-06	7.81271e-07
ssa-miR-148b-5p	10.179	10.2987	2.11671e-06	1.08633e-06
ssa-miR-205a-5p	9.87724	6.743	2.05395e-06	7.11267e-07
ssa-miR-212b-5p	9.74424	32.7698	2.0263e-06	3.45663e-06
ssa-miR-8163-3p	8.85767	10.4552	1.84193e-06	1.10284e-06
ssa-miR-190a-5p	8.13016	10.1936	1.69065e-06	1.07524e-06
ssa-miR-499b-3p	8.09401	21.1147	1.68313e-06	2.22723e-06
ssa-miR-33ab-5p	7.67397	38.722	1.59579e-06	4.08448e-06
ssa-miR-183-2-3p	7.65446	10.7009	1.59173e-06	1.12876e-06
ssa-miR-183-1-3-3p	7.09116	11.3173	1.47459e-06	1.19377e-06
ssa-miR-222d-5p	6.82928	10.9291	1.42013e-06	1.15283e-06
ssa-miR-187-5p	6.10071	34.975	1.26863e-06	3.68925e-06
ssa-miR-27a-2-5p	5.40953	9.59819	1.1249e-06	1.01244e-06
ssa-miR-9a-2-8-3p	3.43136	16.7103	7.13544e-07	1.76264e-06
ssa-miR-9a-4-5-3p	3.43136	16.7103	7.13544e-07	1.76264e-06
