# Supplementary material for: Characterization of miRNAs in Cultured Atlantic Salmon Head Kidney Monocyte-Like and Macrophage-Like Cells
Source: Int J Mol Sci. 2020 Jun 2;21(11):3989. doi: 10.3390/ijms21113989 (PMC7312525; doi:10.3390/ijms21113989)
Supplement: Supplementary file 1 [file ijms-21-03989-s001.zip › Smith_Supplementary_table2_May26_2020_submitted.xlsx]

## Sheet: Sheet1
Supplementary Table 2: Differentially expressed miRNAs in Day 5 compared with Day 1 Atlantic salmon head kidney leukocytes
miRNA	baseMean	log2 Fold-changea	Adjusted p-value	Mature sequence 5-3'
ssa-let-7b-3p	502.914	-1.15139	0.00220667	CTGTACAACCTACTGCCTTCCC
ssa-miR-101a-3p	15364.7	-1.63995	3.4886e-11	TACAGTACTGTGATAACTGAAG
ssa-miR-101a-5p	173.15	-1.34655	0.00013313	TCAGTTATCACTGTGCTGATGCT
ssa-miR-126-3p	11661.7	-1.52358	3.51271e-06	TCGTACCGTGAGTAATAATGCA
ssa-miR-126-5p	152.162	-1.69027	1.29968e-05	CATTATTACTTTTGGTACGCG
ssa-miR-139-1-3p	85.63	-2.31755	3.33541e-10	TGGAGATATGGCTCTGTTGGAAT
ssa-miR-139-5p	643.305	-1.00153	0.0177815	TCTACAGTGCATGTGTCTCCAGT
ssa-miR-1-3p	26.8428	-2.05612	0.0405592	TGGAATGTAAAGAAGTATGTAT
ssa-miR-150-3p	24.5612	-1.27457	0.00601005	CGCTGGGCATGGTTTGGGGGGGG
ssa-miR-150-5p	3140.46	-1.52443	1.28444e-08	TCTCCCAATCCTTGTACCAGTG
ssa-miR-200ae-3p	104.993	-1.64571	0.0405592	TAATACTGCCTGGTAATGATGAT
ssa-miR-210-1-5p	608.326	-1.19024	0.0127306	AGCCACTGACTAACGTACATTG
ssa-miR-214-1-2-3p	166.758	-1.27309	0.00917223	ACAGCAGGCACAGACAGGCAGA
ssa-miR-214-3-3p	170.448	-1.27596	0.00917223	TACAGCAGGCACAGACAGGCAGA
ssa-miR-2188-3p	1269.71	-1.49303	0.0082328	GCTGTGTGAGGTCAGACCTATC
ssa-miR-2188-5p	864.626	-1.77175	0.0366839	AAGGTCCAACCTCACATGTCCT
ssa-miR-25-1-2-5p	25.5985	-1.27854	0.00423063	AGGCGGAGTCTTGGGCAATTGCC
ssa-miR-26a-5p	50418.1	-1.27533	0.00344823	TTCAAGTAATCCAGGATAGGCT
ssa-miR-26d-5p	174.695	-1.187	0.00858043	TTCAAGTAATCTAGGATAGGCT
ssa-miR-29c-5p	23.3107	-1.33066	0.0207231	ACTGTTTTCTTTTGGTGTTTAGA
ssa-miR-8157-3p	46.8315	-1.16935	0.0125117	ACTCTGTGCTCTGCTGTGCTGT
ssa-miR-novel-16-5p	122.218	-1.14746	0.0252585	TTGCTGTTGACACTGTCTGTG
ssa-miR-18b-3p	73.8064	1.01292	0.0109678	CTGCCCTACGTGCTCCTTCTGGCA
ssa-let-7i-2-3p	95.5088	1.31156	0.000185415	CTGCGCAAGCTACTGCCTTGCC
ssa-miR-125a-1-3p	75.2821	2.48082	1.0747e-06	ACGGGTTGGGTTCTCGGGAGCT
ssa-miR-125b-1-3p	174.694	1.41625	0.0149471	ACAGGTGAGGTCCTCGGGAA
ssa-miR-140-5p	423.78	1.02986	0.00220667	CAGTGGTTTTACCCTATGGTAG
ssa-miR-146a-1-2-3p	13748.2	1.9177	5.30145e-06	ATCTATGGGCTCAGTTCTTCTGG
ssa-miR-146a-3-3p	27542.3	1.21736	0.000141266	ATCTATGGATTCAGTTCTTCTT
ssa-miR-146a-5p	737974	2.90701	1.024e-11	TGAGAACTGAATTCCATAGATGG
ssa-miR-146b-3p	3699.8	2.48409	1.14543e-09	ATCTATGGACTCAATTCTTCTT
ssa-miR-146b-5p	15429.8	4.02933	3.7631e-17	TGAGAACTGAAGTCCATAGATGG
ssa-miR-146d-5p	79991.2	1.97413	1.07839e-06	TGAGAACTGAATTCCAAGGGTT
ssa-miR-155-3p	76.0637	1.30186	0.00423063	CACCTAGCATGTAAGCATTAGC
ssa-miR-155-5p	38126.6	1.38723	0.00580852	TTAATGCTAATCGTGATAGGGGT
ssa-miR-181a-5p	64633.4	1.03848	6.83013e-07	AACATTCAACGCTGTCGGTGAGT
ssa-miR-182-5p	283.563	1.57491	0.0121847	TTTGGCAATGGTAGAACTCACA
ssa-miR-187-3p	138.853	3.8305	7.84658e-20	TCGTGTCTTGTGTTGCAGCCAGT
ssa-miR-187-5p	20.5379	2.56184	5.75383e-06	GGCTGCAACACAGGACATGGGAGC
ssa-miR-193b-5p	27.718	1.57762	0.0289159	TGGGTCTTTGCGGGCAAGGTGA
ssa-miR-212b-5p	21.257	1.75062	0.0294325	ACCTTGGCTCTAGACTGCTTACT
ssa-miR-2184-5p	24.9921	1.79927	0.000916279	AACAGTAAGAGTTAATGTGCTG
ssa-miR-21a-1-3p	433.89	1.44158	0.00026695	CGACAACGGTCTGTAAGCTGT
ssa-miR-21a-2-3p	1213.55	2.00894	0.000853455	CGACAACAGTCTGTAAGCTGTC
ssa-miR-21a-5p	2.44569e+06	1.44602	0.0294325	TAGCTTATCAGACTGGTGTTGACT
ssa-miR-21b-3p	11936.2	1.97434	0.00880303	CGACAACAGTCTGTAGGCTGTC
ssa-miR-221-5p	341.678	2.06785	1.11473e-09	ACCTAGCATACAATGTAGATTTC
ssa-miR-22a-3p	140414	1.5318	0.00109518	AAGCTGCCAGCTGAAGAACTGT
ssa-miR-22a-5p	1452.42	1.40586	8.43618e-06	AGTTCTTCACTGGCAAGCTTTA
ssa-miR-22b-3p	578.557	1.36844	0.000908563	AAGCTGCCAGTTGAAGAGCTGT
ssa-miR-24ac-3p	2075.52	1.13752	7.91963e-06	TGGCTCAGTTCAGCAGGAAC
ssa-miR-29a-5p	216.198	1.30582	0.000329689	CTGGTTTCACATGGTGGTTTAGA
ssa-miR-29b-1-5p	1165.03	1.30011	0.00220667	ACTGATTTCTTCTGGTGTTTAGA
ssa-miR-29b-2-5p	480.277	1.34267	0.000462001	TGACTGATTTCCTCTGGTGTTTAGA
ssa-miR-29b-3p	278.838	1.22058	0.0355344	TAGCACCATTTGAAATCGGTTA
ssa-miR-33ab-5p	23.198	2.33112	0.000619529	GTGCATTGTAGTTGCATTGCA
ssa-miR-33b-3p	744.242	1.42558	0.00497008	CAATGTTCCTGCAGTGCAAGA
ssa-miR-365-1-5p	33.4818	1.77073	0.000125952	AGGGACTTTTAGGGGCAGCTGTG
ssa-miR-462a-3p	1043.23	1.25312	0.00446083	CCTGGATGTGGGTTCCGTCTCC
ssa-miR-725-3p	1303.29	3.37975	2.24225e-13	TTCAGTCATTGTTTCTGGTAGT
ssa-miR-731-3p	2056.19	1.26646	0.00188957	CACCGGGAATTTCGTGTCAGCA
ssa-miR-731-5p	40849.2	1.11391	0.0149471	AATGACACGTTTTCTCCCGGATT
ssa-miR-737-3p	33.5276	1.09281	0.0178685	AATCTAAACCTAAAGAAAATA
ssa-miR-9a-5p	266.83	2.57771	3.4886e-11	TCTTTGGTTATCTAGCTGTATGA
ssa-miR-novel-5-3p	120.544	2.6938	1.024e-11	TAGGCTACGGTATGTACTGAAG
ssa-miR-novel-5-5p	703.422	2.3806	2.63675e-07	TACGGTATGTACTGTAGGCTAC
a Negative fold-change values are down-regulated in Day 5 compared with Day 1; positive fold-change values are up-regulated in Day 5 compared with Day 1
