# Supplementary material for: Characterization of miRNAs in Cultured Atlantic Salmon Head Kidney Monocyte-Like and Macrophage-Like Cells
Source: Int J Mol Sci. 2020 Jun 2;21(11):3989. doi: 10.3390/ijms21113989 (PMC7312525; doi:10.3390/ijms21113989)
Supplement: Supplementary file 1 [file ijms-21-03989-s001.zip › Smith_Supplementary_table3_May26_2020_submitted.xlsx]

## Sheet: Sheet1
Supplementary Table 3: Predicted target genes of the nine differentially expressed miRNAs analysed by qPCR
miRNA	Target gene accession	Gene name	Gene symbol	Target sequence (3' UTR) length	miRNA sequence length	Minimal-free-energy (Kcal)	Position in 3' UTR that miRNA targeted
ssa-miR-126-3p	NM_001139842.1	BNIP2 motif-containing molecule at the C-terminal region 1	BMCC1	1346	22	-18.2	693
ssa-miR-126-3p	NM_001139874.1	Small VCP/p97-interacting protein	SVIP	1387	22	-25.9	1078
ssa-miR-126-3p	NM_001139890.1	60 kDa lysophospholipase	LPP60	1086	22	-20.2	224
ssa-miR-126-3p	NM_001140034.1	E3 ubiquitin-protein ligase MARCH5	MARH5	1468	22	-22.8	1144
ssa-miR-126-3p	NM_001140169.1	Interleukin-13 receptor alpha-2 chain (Interleukin-13 receptor alpha-2 chain precursor)	I13R2	1398	22	-20.3	855
ssa-miR-139-5p	NM_001123563.1	Putative Odorant receptor ASOR1	LOC100136423	236	23	-22.2	36
ssa-miR-139-5p	NM_001123566.1	Prion protein (prion protein precursor)	LOC100136432	1218	23	-28.2	804
ssa-miR-139-5p	NM_001123567.2	Elongation of very long chain fatty acids protein 5 (EC 2.3.1.199) (3-keto acyl-CoA synthase ELOVL5) (ELOVL fatty acid elongase 5) (ELOVL FA elongase 5) (Very long chain 3-ketoacyl-CoA synthase 5) (Very long chain 3-oxoacyl-CoA synthase 5)	elvol5a	978	23	-20.3	9
ssa-miR-139-5p	NM_001123571.1	Calcium polyvalent cation receptor 2 (calcium polyvalent cation receptor 2 precursor)	LOC100136437	956	23	-22.1	780
ssa-miR-139-5p	NM_001123589.1	Tumor necrosis factor alpha-1 (tumor necrosis factor alpha-1 precursor)	TNF-alpha-1	510	23	-20.5	281
ssa-miR-139-5p	NM_001123590.1	Tumor necrosis factor alpha-2 (tumor necrosis factor alpha-2 precursor)	TNF-alpha-2	543	23	-22.2	337
ssa-miR-139-5p	NM_001123617.1	Tumor necrosis factor alpha	LOC100136509	1041	23	-22.6	213
ssa-miR-139-5p	NM_001123617.1	Tumor necrosis factor alpha	LOC100136509	1041	23	-20.4	435
ssa-miR-139-5p	NM_001123685.1	Calcium polyvalent cation receptor 3		1109	23	-22.1	895
ssa-miR-139-5p	NM_001126231.1	Calcium polyvalent cation receptor 1 (extracellular calcium-sensing receptor isoform X1)	casr	954	23	-22.1	780
ssa-miR-139-5p	NM_001139543.1	Homeobox protein HoxC13bb	HoxC13bb	733	23	-30.1	314
ssa-miR-139-5p	NM_001139550.1	Homeobox protein HoxD13aa	HoxD13aa	1004	23	-24.9	17
ssa-miR-139-5p	NM_001139636.1	Acyl-Coenzyme A dehydrogenase C-4 to C-12 straight chain (Medium-chain specific Acyl-CoA dehydrogenase, mitochondrial) (EC 1.3.8.7)	acadm	702	23	-20.3	504
ssa-miR-139-5p	NM_001139640.1	Solute carrier family 25 member 3	LOC100194554	307	23	-26.3	198
ssa-miR-139-5p	NM_001139654.1	Ssu72 RNA polymerase II CTD phosphatase-like	ssu72l	804	23	-24.6	496
ssa-miR-139-5p	NM_001139663.1	LIM domain-binding protein 3 (LIM-domain binding factor 3)	ldb3l	333	23	-18.3	10
ssa-miR-139-5p	NM_001139679.1	5'-nucleotidase (EC 3.1.3.5)	nt5c3	1449	23	-29.6	686
ssa-miR-139-5p	NM_001139729.1	Phosphoglycerate mutase (EC 5.4.2.11) (EC 5.4.2.4)	LOC100194644	209	23	-30.4	105
ssa-miR-139-5p	NM_001139730.1	Phosphoglycerate mutase (EC 5.4.2.11) (EC 5.4.2.4)	LOC100194645	371	23	-30.6	273
ssa-miR-139-5p	NM_001139756.1	transposase-like	LOC100194703	1555	23	-19.8	1105
ssa-miR-139-5p	NM_001139756.1	transposase-like	LOC100194703	1555	23	-18.9	792
ssa-miR-139-5p	NM_001139765.1	Cell division protein kinase 9	CDK9	774	23	-22.0	66
ssa-miR-139-5p	NM_001139783.1	aldehyde dehydrogenase family 7 member A1 homolog	AL7A1	458	23	-19.7	332
ssa-miR-139-5p	NM_001139792.1	MAP kinase-activated protein kinase 3 (mitogen-activated protein kinase 3) (EC 2.7.11.1)	MAPK3	1339	23	-20.0	1103
ssa-miR-139-5p	NM_001139805.1	Chitinase domain containing 1-like (Chitinase domain-containing protein 1) (EC 3.6.5.4)	CHID1	1221	23	-26.9	400
ssa-miR-139-5p	NM_001139816.1	BRO1 domain-containing protein BROX (BRO1 domain-containing protein BROX isoform X1)	BROX	1755	23	-19.0	1238
ssa-miR-139-5p	NM_001139824.1	Zinc transporter 6	ZNT6	646	23	-19.8	147
ssa-miR-139-5p	NM_001139834.1	ADP-ribosylation factor 3 (ADP-ribosylation factor 3 isoform X1)	ARF3	1375	23	-26.4	107
ssa-miR-139-5p	NM_001139835.1	Deoxyribose-phosphate aldolase (EC 4.1.2.4) (deoxyribose-phosphate aldolase isoform X1)	DEOC	766	23	-18.5	539
ssa-miR-139-5p	NM_001139841.1	F-box only protein 4	FBX4	1292	23	-19.3	977
ssa-miR-139-5p	NM_001139860.1	Keratinocytes-associated transmembrane protein 2	KCT2	1479	23	-27.1	1354
ssa-miR-139-5p	NM_001139888.1	RUN and FYVE domain-containing protein 2	RUFY2	940	23	-21.7	187
ssa-miR-139-5p	NM_001139898.1	Alanine aminotransferase 2-like	ALAT2	626	23	-26.1	188
ssa-miR-139-5p	NM_001139909.1	PolyrC-binding protein 2 (poly(RC)-binding protein 2)	PCBP2	1334	23	-18.9	1221
ssa-miR-139-5p	NM_001139919.1	Golgi pH regulator (Protein gpr89)	gpr89	766	23	-20.3	430
ssa-miR-139-5p	NM_001139924.1	N-acylneuraminate cytidylyltransferase (EC 2.7.7.43)	NEUA	1128	23	-21.5	546
ssa-miR-139-5p	NM_001139941.1	Angiopoietin-related protein 4 (Angiopoietin-related protein 4 precursor)	ANGL4	1217	23	-18.6	519
ssa-miR-139-5p	NM_001139949.1	Acetyl-CoA acetyltransferase, cytosolic	THIC	721	23	-20.8	431
ssa-miR-139-5p	NM_001139963.1	Disulfide-isomerase A5 (protein disulfide-isomerase A5 precursor) (EC 5.3.4.1)	PDIA5	2630	23	-20.8	860
ssa-miR-139-5p	NM_001139965.1	BRCA1-A complex subunit Abraxas 1 (Coiled-coil domain-containing protein 98) (Protein FAM175A)	abraxas1	1226	23	-23.7	786
ssa-miR-139-5p	NM_001139984.1	Amiloride-sensitive cation channel 2, neuronal	ACCN2	1890	23	-22.2	596
ssa-miR-139-5p	NM_001139986.1	LIM domain transcription factor LMO4.1	LMO41	1484	23	-21.1	1171
ssa-miR-139-5p	NM_001140003.1	V-type proton ATPase subunit H	VATH	805	23	-18.4	572
ssa-miR-139-5p	NM_001140029.1	Acetolactate synthase-like protein	ILVBL	805	23	-19.7	597
ssa-miR-139-5p	NM_001140046.1	Ran-specific GTPase-activating protein	RANG	1301	23	-22.8	791
ssa-miR-139-5p	NM_001140064.1	Abl interactor 1 (abl interactor 1 isoform X5)	ABI1	1325	23	-22.2	833
ssa-miR-139-5p	NM_001140064.1	Abl interactor 1 (abl interactor 1 isoform X5)	ABI1	1325	23	-19.9	1119
ssa-miR-139-5p	NM_001140095.1	Sialic acid synthase	SIAS	403	23	-18.6	249
ssa-miR-139-5p	NM_001140101.1	Cyclic AMP-dependent transcription factor ATF-4	ATF4	404	23	-20.0	294
ssa-miR-139-5p	NM_001140107.1	Tyrosine phosphatase type IVA 2	TP4A2	1129	23	-27.6	844
ssa-miR-139-5p	NM_001140125.1	F-box only protein 9	FBX9	1299	23	-22.1	878
ssa-miR-139-5p	NM_001140141.1	C10orf88 homolog (CJ088 protein)	CJ088	404	23	-23.4	213
ssa-miR-139-5p	NM_001140142.1	EH domain-containing protein 3	EHD3	1185	23	-23.7	48
ssa-miR-139-5p	NM_001140147.1	S-methyl-5'-thioadenosine phosphorylase (EC 2.4.2.28) (5'-methylthioadenosine phosphorylase) (MTA phosphorylase) (MTAP) (MTAPase)	MTAP	1323	23	-21.8	507
ssa-miR-139-5p	NM_001140209.1	Dr1-associated corepressor	DRAP1	1378	23	-27.6	721
ssa-miR-139-5p	NM_001140233.1	Solute carrier family 25 member 33	S2533	1043	23	-24.2	553
ssa-miR-139-5p	NM_001140235.1	Erythropoietin receptor	EPOR	2318	23	-27.1	526
ssa-miR-139-5p	NM_001140273.1	Alpha-galactosidase (EC 3.2.1.-)	NAGAB	1174	23	-31.3	901
ssa-miR-139-5p	NM_001140275.1	Pleckstrin homology domain-containing family A member 1	PKHA1	2108	23	-18.3	312
ssa-miR-139-5p	NM_001140276.1	Transmembrane protein 25	TMM25	842	23	-20.1	149
ssa-miR-139-5p	NM_001140283.1	Transmembrane protein 60 (transmembrane protein 60 isoform X1)	TMM60	1980	23	-22.0	463
ssa-miR-139-5p	NM_001140285.1	Vacuolar protein sorting-associated protein 41 homolog	VPS41	1393	23	-22.8	297
ssa-miR-139-5p	NM_001140291.1	LYRIC (LYRIC protein)	LYRIC	892	23	-20.5	697
ssa-miR-139-5p	NM_001140298.1	Probable phosphatase phospho1	PHOP1	1065	23	-20.0	256
ssa-miR-139-5p	NM_001140356.1	Ganglioside GM2 activator (Ganglioside GM2 activator precursor)	SAP3	1161	23	-21.2	350
ssa-miR-139-5p	NM_001140378.1	Farnesyl pyrophosphate synthetase	FPPS	1320	23	-23.1	12
ssa-miR-139-5p	NM_001140391.1	Transforming growth factor-beta-induced protein ig-h3 precursor	bgh3	723	23	-23.1	306
ssa-miR-139-5p	NM_001140407.1	Nucleolysin TIAR	TIAR	1309	23	-18.0	863
ssa-miR-139-5p	NM_001140410.1	Coiled-coil domain-containing protein 106	CC106	2101	23	-21.3	1165
ssa-miR-139-5p	NM_001140414.1	Splicing factor, arginine/serine-rich 9 (splicing factor, arginine/serine-rich 9 isoform X1)	SFRS9	541	23	-21.6	205
ssa-miR-139-5p	NM_001140422.1	N-arachidonyl glycine receptor (N-arachidonyl glycine receptor isoform X1)	GPR18	1198	23	-24.6	1110
ssa-miR-139-5p	NM_001140432.1	Kinase (EC 2.7.-.-)	IP6K2	1158	23	-19.0	113
ssa-miR-139-5p	NM_001140447.1	Lambda-crystallin (lambda-crystallin homolog precursor) (EC 1.1.1.45)	CRYL1	426	23	-21.1	177
ssa-miR-139-5p	NM_001140466.1	Ubiquitin-conjugating enzyme E2 G1	UB2G1	3055	23	-29.1	1286
ssa-miR-139-5p	NM_001140468.1	Fasciculation and Elongation protein zeta-1 (fasciculation and elongation protein zeta-1 isoform X1)	FEZ1	1015	23	-19.9	619
ssa-miR-139-5p	NM_001140471.1	Negative elongation factor D (negative elongation factor C/D isoform X1)	NELFD	955	23	-23.7	810
ssa-miR-139-5p	NM_001140471.1	Negative elongation factor D (negative elongation factor C/D isoform X1)	NELFD	955	23	-21.4	197
ssa-miR-139-5p	NM_001140489.1	Pyruvate kinase (EC 2.7.1.40)	KPYK	1131	23	-18.6	565
ssa-miR-139-5p	NM_001140506.1	Complement C1q tumor necrosis factor-related protein 5 (Complement C1q tumor necrosis factor-related protein 5 precursor) (complement C1q tumor necrosis factor-related protein 5 isoform X1)	C1QT5	688	23	-19.7	203
ssa-miR-139-5p	NM_001140541.1	Follistatin-related protein 1 (Follistatin-related protein 1 precursor)	FSTL1	1995	23	-19.3	1081
ssa-miR-139-5p	NM_001140546.1	Tubulin-specific Chaperone D	TBCD	347	23	-19.2	3
ssa-miR-139-5p	NM_001140549.1	V-type proton ATPase 21 kDa proteolipid subunit (Vacuolar ATP synthase 21 kDa proteolipid subunit)	VATO	2027	23	-27.5	1777
ssa-miR-139-5p	NM_001140561.1	COP9 signalosome complex subunit 3	CSN3	725	23	-22.1	543
ssa-miR-139-5p	NM_001140565.1	RING finger protein 10	RNF10	1215	23	-33.5	786
ssa-miR-139-5p	NM_001140590.1	Epididymal secretory protein E1 (epididymal secretory protein E1 precursor)	NPC2	839	23	-19.2	136
ssa-miR-139-5p	NM_001140647.1	Small acidic protein	SMAP	392	23	-22.0	133
ssa-miR-139-5p	NM_001140660.1	potassium Voltage-gated channel subfamily E member 4	KCNE4	588	23	-24.9	21
ssa-miR-139-5p	NM_001140681.2	Ras-related protein ralB-B (v-ral simian leukemia viral oncogene homolog Bb (Ras related)) (v-ral simian leukemia viral oncogene homolog Bb (Ras related) isoform X1)	RALBB	143	23	-19.9	72
ssa-miR-139-5p	NM_001140682.2	Signal peptidase complex subunit 3 (EC 3.4.-.-)	SPCS3	459	23	-18.3	411
ssa-miR-139-5p	NM_001140699.1	COMM domain-containing protein 5	COMD5	528	23	-27.2	87
ssa-miR-139-5p	NM_001140727.2	Thioredoxin-like protein	TXN4B	534	23	-25.4	182
ssa-miR-139-5p	NM_001140759.1	tRNA-splicing endonuclease subunit Sen15	SEN15	680	23	-20.1	603
ssa-miR-139-5p	NM_001140792.1	Ribonucloprotein	NOLA2	834	23	-22.4	216
ssa-miR-139-5p	NM_001140804.1	Metalloendopeptidase (EC 3.4.24.-)	HCE1	265	23	-25.4	201
ssa-miR-139-5p	NM_001140811.1	DnaJ homolog subfamily C member 15 (dnaJ homolog subfamily C member 15-like)	DCJ15	423	23	-22.4	159
ssa-miR-139-5p	NM_001140828.1	Homeobox protein Dlx3b	DLX3B	444	23	-24.3	129
ssa-miR-139-5p	NM_001140874.1	neuropeptide-like protein C4orf48 homolog precursor (EC 2.3.1.17)	nat8l	1063	23	-27.8	881
ssa-miR-139-5p	NM_001140907.2	Vasodilator-stimulated phosphoprotein	VASP	1206	23	-21.9	82
ssa-miR-139-5p	NM_001140956.2	PHD finger protein 21A	PF21A	274	23	-30.1	1
ssa-miR-139-5p	NM_001140976.1	E3 ubiquitin-protein ligase RNF138	RN138	360	23	-23.2	215
ssa-miR-139-5p	NM_001140987.1	Tubulin-specific chaperone A	TBCA	927	23	-21.2	282
ssa-miR-139-5p	NM_001141013.1	C2orf32 homolog (CB032 protein)	CB032	788	23	-19.9	92
ssa-miR-139-5p	NM_001141051.1	p2Y purinoceptor 11	P2Y11	180	23	-18.3	75
ssa-miR-139-5p	NM_001141071.1	Glutathione-requiring prostaglandin D synthase	PTGD2	274	23	-22.2	169
ssa-miR-139-5p	NM_001141089.1	Angiogenin-1 (Angiogenin-1 precursor)	ANG1	230	23	-30.5	39
ssa-miR-139-5p	NM_001141213.1	Cytokine-inducible SH2-containing protein	CISH	435	23	-22.1	250
ssa-miR-139-5p	NM_001141247.1	Glutaredoxin-1 (glutaredoxin-1 isoform X1)	GLRX1	265	23	-19.5	140
ssa-miR-139-5p	NM_001141270.1	U1 small nuclear ribonucleoprotein A	SNRPA	505	23	-21.9	138
ssa-miR-139-5p	NM_001141322.1	Ubiquitin-like protein	UBIL	508	23	-20.4	230
ssa-miR-139-5p	NM_001141322.1	Ubiquitin-like protein	UBIL	508	23	-18.3	27
ssa-miR-139-5p	NM_001141340.1	Casein kinase II subunit alpha	CSK21	148	23	-19.2	39
ssa-miR-139-5p	NM_001141347.1	Ubiquinone biosynthesis protein COQ4 homolog (ubiquinone biosynthesis protein COQ4 homolog, mitochondrial)	COQ4	592	23	-19.9	68
ssa-miR-139-5p	NM_001141349.1	Rhotekin-2	RTKN2	762	23	-18.8	203
ssa-miR-139-5p	NM_001141372.1	Homeobox protein Hox-D4a	HXD4A	509	23	-23.6	6
ssa-miR-139-5p	NM_001141386.1	Peroxiredoxin	TDX	462	23	-20.9	86
ssa-miR-139-5p	NM_001141470.1	Ras-related and estrogen-regulated growth inhibitor	RERG	516	23	-24.9	315
ssa-miR-139-5p	NM_001141491.1	Cathepsin S (Cathepsin S precursor)	CATS	369	23	-20.2	173
ssa-miR-139-5p	NM_001141561.2	Tetraspanin	TSN7	878	23	-20.0	452
ssa-miR-139-5p	NM_001141564.2	LisH domain-containing protein C16orf63 homolog	CP063	347	23	-20.4	224
ssa-miR-139-5p	NM_001141614.1	3-hydroxyacyl-CoA dehydrogenase type-2	HCD2	322	23	-22.0	191
ssa-miR-139-5p	NM_001141632.1	GTPase HRas (GTPase HRas isoform X1)	RASH	3499	23	-21.1	2194
ssa-miR-139-5p	NM_001141643.1	Flotillin	FLOT1	2445	23	-24.0	1672
ssa-miR-139-5p	NM_001141643.1	Flotillin	FLOT1	2445	23	-20.1	2210
ssa-miR-139-5p	NM_001141645.1	E3 ubiquitin-protein ligase MARCH3 (EC 6.3.2.19) (E3 ubiquitin-protein ligase MARCH3 isoform X1)	MARH3	1421	23	-21.0	951
ssa-miR-139-5p	NM_001141650.1	THUMP domain-containing protein 3	THUM3	496	23	-20.0	309
ssa-miR-139-5p	NM_001141657.1	C9orf85 homolog (CI085 protein)	CI085	219	23	-22.2	95
ssa-miR-139-5p	NM_001141660.1	Thymocyte Nuclear protein 1	THYN1	209	23	-23.8	68
ssa-miR-139-5p	NM_001141685.1	SET and MYND domain containing 1b (SET and MYND domain-containing protein 1)	smyd1b	1403	23	-18.1	684
ssa-miR-139-5p	NM_001141703.1	Pyruvate kinase (EC 2.7.1.40)	pk	657	23	-21.7	412
ssa-miR-139-5p	NM_001141706.1	26S proteasome non-ATPase regulatory subunit 7 like 2	LOC100196677	533	23	-20.1	144
ssa-miR-139-5p	NM_001141707.1	Wilms tumor 1 associated protein-like	LOC100196682	2253	23	-25.3	1627
ssa-miR-139-5p	NM_001141715.1	NEDD8-activating enzyme E1 catalytic subunit	UBA3	452	23	-18.8	261
ssa-miR-139-5p	NM_001141716.1	Syntaxin-binding protein 6	STXB6	2035	23	-23.4	1386
ssa-miR-139-5p	NM_001141757.1	Cytoplasmic dynein 1 intermediate chain 2 (cytoplasmic dynein 1 intermediate chain 2 isoform X2)	DC1I2	939	23	-18.6	428
ssa-miR-139-5p	NM_001141773.1	Tumor necrosis factor receptor superfamily member 1A (Tumor necrosis factor receptor superfamily member 1A precursor)	TNR1A	1697	23	-20.1	989
ssa-miR-139-5p	NM_001141785.1	Replication protein A subunit	RFA1	1472	23	-24.5	556
ssa-miR-139-5p	NM_001141810.1	E3 ubiquitin-protein ligase RNF13 isoform X1 (RING finger protein 13)	RNF13	1724	23	-24.3	274
ssa-miR-139-5p	NM_001141816.1	Nuclear transcription factor Y subunit alpha (nuclear transcription factor Y, alpha)	NFYA	1239	23	-19.3	442
ssa-miR-139-5p	NM_001141826.1	Transmembrane protein 147	TM147	526	23	-23.9	303
ssa-miR-139-5p	NM_001141830.1	Dolichol phosphate-mannose biosynthesis regulatory protein	DPM2	774	23	-21.7	41
ssa-miR-139-5p	NM_001141880.1	Barrier-to-autointegration factor B	BAFB	884	23	-18.2	446
ssa-miR-139-5p	NM_001141886.1	Coiled-coil-helix-coiled-coil-helix domain-containing protein 5	CHCH5	618	23	-18.5	386
ssa-miR-139-5p	NM_001141903.1	Dynein light chain Tctex-type 3	DYLT3	1153	23	-27.0	1088
ssa-miR-139-5p	NM_001141912.1	Dual specificity mitogen-activated protein kinase kinase 4	MP2K4	1354	23	-19.8	1093
ssa-miR-139-5p	NM_001142716.1	Methylmalonate-semialdehyde dehydrogenase	MMSA	653	23	-25.2	410
ssa-miR-139-5p	NM_001146359.1	Membrane-associated progesterone receptor component 1	PGRC1	888	23	-22.4	279
ssa-miR-139-5p	NM_001146359.1	Membrane-associated progesterone receptor component 1	PGRC1	888	23	-20.8	633
ssa-miR-139-5p	NM_001146396.1	Syndecan	SDC2A	523	23	-18.1	348
ssa-miR-139-5p	NM_001146409.1	EGFR-coamplified and overexpressed protein (vesicular, overexpressed in cancer, prosurvival protein 1)	ECOP	938	23	-29.3	673
ssa-miR-139-5p	NM_001146422.1	Polyglutamine-binding protein 1	PQBP1	353	23	-25.3	186
ssa-miR-139-5p	NM_001146431.1	Vitamin K epoxide reductase complex subunit 1-like protein 1	VKORL	560	23	-26.5	226
ssa-miR-139-5p	NM_001146447.1	Centrin-3	CETN3	602	23	-25.0	161
ssa-miR-139-5p	NM_001146447.1	Centrin-3	CETN3	602	23	-19.6	357
ssa-miR-139-5p	NM_001146454.1	EF-hand domain-containing protein 1 (EF-hand domain-containing protein D1)	EFHD1	680	23	-19.4	569
ssa-miR-139-5p	NM_001146461.1	C8orf55 homolog (CH055 protein)	CH055	399	23	-27.7	62
ssa-miR-139-5p	NM_001146486.2	3-oxo-5-beta-steroid 4-dehydrogenase (EC 1.3.1.3)	AK1D1	397	23	-20.7	71
ssa-miR-139-5p	NM_001146555.1	Glycophorin-C (glycophorin-C isoform X1)	GLPC	592	23	-24.8	373
ssa-miR-139-5p	NM_001146558.1	Transcription cofactor vestigial-like protein 1	VGLL1	679	23	-24.9	611
ssa-miR-139-5p	NM_001146587.1	Troponin I, cardiac muscle	TNNI3	572	23	-22.3	87
ssa-miR-139-5p	NM_001146591.1	Tctex1 domain-containing protein 2	TC1D2	576	23	-18.9	444
ssa-miR-139-5p	NM_001146614.2	Nuclear migration protein NudC	NUDC	573	23	-20.6	210
ssa-miR-139-5p	NM_001146626.1	Ran-binding protein 10	RBP10	496	23	-18.6	308
ssa-miR-139-5p	NM_001146649.2	Beta-ureidopropionase (beta-ureidopropionase isoform X1)	BUP1	416	23	-38.9	31
ssa-miR-139-5p	NM_001165270.1	Interleukin-1 receptor-associated kinase 1-binding protein 1 homolog	IKBP1	147	23	-22.1	42
ssa-miR-139-5p	NM_001165287.2	Ketohexokinase (EC 2.7.1.3)	KHK	425	23	-28.2	1
ssa-miR-139-5p	NM_001165304.1	Sorting nexin-11 (sorting nexin-11 isoform X1)	SNX11	1811	23	-28.9	1543
ssa-miR-139-5p	NM_001165310.1	Chloride channel CLIC-like protein 1 (Chloride channel CLIC-like protein 1 precursor)	CLCC1	2113	23	-30.4	551
ssa-miR-139-5p	NM_001165313.1	FAST kinase domain-containing protein 1 (FAST kinase domain-containing protein 1 isoform X1)	FAKD1	302	23	-20.3	197
ssa-miR-139-5p	NM_001165316.1	OX-2 membrane glycoprotein (OX-2 membrane glycoprotein isoform X1) (OX-2 membrane glycoprotein precursor)	OX2G	1467	23	-18.3	1306
ssa-miR-139-5p	NM_001165322.1	Band 4.1-like protein 4	E41L4	1050	23	-22.2	463
ssa-miR-139-5p	NM_001165331.2	Beta-1,4 N-acetylgalactosaminyltransferase	B4GN1	1759	23	-25.8	1522
ssa-miR-139-5p	NM_001165341.1	Cytosolic 5-nucleotidase 1A	5NT1A	1222	23	-26.8	163
ssa-miR-139-5p	NM_001165355.1	Nuclear receptor coactivator 4 (nuclear receptor coactivator 4 isoform X3)	NCOA4	1675	23	-22.9	176
ssa-miR-139-5p	NM_001165361.1	Transmembrane protein 56-B	TM56B	2891	23	-22.3	828
ssa-miR-139-5p	NM_001165375.1	FAM3A (protein FAM3A isoform X1) (protein FAM3A precursor)	FAM3A	1661	23	-24.3	209
ssa-miR-139-5p	NM_001165382.1	Probable E3 ubiquitin-protein ligase HECTD2	HECD2	548	23	-19.6	282
ssa-miR-139-5p	NM_001165386.1	Myotrophin	MTPN	1261	23	-23.7	523
ssa-miR-139-5p	NM_001165402.1	Matrix metalloproteinase-25 (Matrix metalloproteinase-25 precursor)	MMP25	1099	23	-20.6	356
ssa-miR-139-5p	NM_001165405.1	Beta-centractin	ACTY	1998	23	-20.5	1553
ssa-miR-139-5p	NM_001173580.1	Alpha-1,4 glucan phosphorylase (EC 2.4.1.1)	PYGB	939	23	-22.1	199
ssa-miR-139-5p	NM_001173581.1	Ecto-NOX disulfide-thiol exchanger 1	ENOX1	981	23	-27.6	799
ssa-miR-139-5p	NM_001173585.1	Periodic tryptophan protein 2 homolog	PWP2	595	23	-21.5	213
ssa-miR-139-5p	NM_001173595.1	UNC93-like protein MFSD11	MFS11	1465	23	-19.4	129
ssa-miR-139-5p	NM_001173598.1	TNF receptor-associated factor	TRAF4	2016	23	-21.7	130
ssa-miR-139-5p	NM_001173602.1	Lamina-associated polypeptide 2, isoforms beta/gamma	LAP2B	1929	23	-23.1	1196
ssa-miR-139-5p	NM_001173617.1	Olfactomedin-like protein 2A	OLM2A	909	23	-19.6	365
ssa-miR-139-5p	NM_001173637.1	Clusterin	CLUS	806	23	-21.3	406
ssa-miR-139-5p	NM_001173646.1	Pyridoxal phosphate phosphatase	PLPP	1633	23	-27.8	1439
ssa-miR-139-5p	NM_001173646.1	Pyridoxal phosphate phosphatase	PLPP	1633	23	-21.8	679
ssa-miR-139-5p	NM_001173647.1	Zinc finger MIZ domain-containing protein 2	ZMIZ2	476	23	-22.7	172
ssa-miR-139-5p	NM_001173657.1	GTP-binding protein Di-Ras2	DIRA2	2422	23	-18.7	360
ssa-miR-139-5p	NM_001173666.1	Syntaxin-11	STX11	2540	23	-19.2	2137
ssa-miR-139-5p	NM_001173677.1	CDK5 regulatory subunit-associated protein 1-like 1	CDKAL	958	23	-18.5	560
ssa-miR-139-5p	NM_001173688.1	Polypeptide N-acetylgalactosaminyltransferase (EC 2.4.1.-) (Protein-UDP acetylgalactosaminyltransferase)	GALT2	1197	23	-18.0	1040
ssa-miR-139-5p	NM_001173689.1	Long-chain-fatty-acid--CoA ligase 4 (long-chain-fatty-acid--CoA ligase 4 isoform X2)	ACSL4	2239	23	-20.4	300
ssa-miR-139-5p	NM_001173693.1	Rhomboid-like protease 4 (rhomboid-like protease 4 isoform X2) (rhomboid-like protease 4 isoform X3)	RHBL4	935	23	-19.7	564
ssa-miR-139-5p	NM_001173694.1	ATP-dependent 6-phosphofructokinase (ATP-PFK) (Phosphofructokinase) (EC 2.7.1.11) (Phosphohexokinase)	K6PP	655	23	-19.7	410
ssa-miR-139-5p	NM_001173716.1	Tyrosine-protein phosphatase non-receptor type 12	PTN12	1049	23	-30.4	228
ssa-miR-139-5p	NM_001173721.1	GTPase KRas (GTPase KRas isoform X1)	RASK	2855	23	-19.3	385
ssa-miR-139-5p	NM_001173751.1	Cytohesin-2	CYH2	1010	23	-20.0	956
ssa-miR-139-5p	NM_001173758.1	Glycerol kinase, testis specific 1	GLPK3	279	23	-27.9	180
ssa-miR-139-5p	NM_001173765.1	Probable G-protein coupled receptor 132	GP132	1598	23	-23.7	1273
ssa-miR-139-5p	NM_001173771.1	ADP-ribosylation factor-like 4 (ADP-ribosylation factor-like protein 4A)	ARL4A	1668	23	-23.8	107
ssa-miR-139-5p	NM_001173783.1	Riboflavin-binding protein (Riboflavin-binding protein precursor)	RBP	1296	23	-26.5	593
ssa-miR-139-5p	NM_001173792.1	oxidoreductase ZK1290.5	YOF5	1983	23	-22.7	1136
ssa-miR-139-5p	NM_001173797.1	Transcription factor SOX	SOX11	1031	23	-25.3	708
ssa-miR-139-5p	NM_001173821.1	MAP3K12-binding inhibitory protein 1	MBIP1	1159	23	-20.4	860
ssa-miR-139-5p	NM_001173837.1	Glycosylated lysosomal membrane protein (Lysosomal protein NCU-G1)	glmp	1482	23	-18.1	546
ssa-miR-139-5p	NM_001173840.1	Neuronal calcium sensor 1	NCS1	1798	23	-32.4	1115
ssa-miR-139-5p	NM_001173843.1	Syntaxin-16	STX16	989	23	-21.6	622
ssa-miR-139-5p	NM_001173847.1	Acyl-coenzyme A oxidase 1, peroxisomal (peroxisomal acyl-coenzyme A oxidase 1) (EC 1.3.3.6)	ACOX1	2270	23	-24.1	849
ssa-miR-139-5p	NM_001173854.1	Inositol-1-monophosphatase (EC 3.1.3.25)	IMPA1	1989	23	-21.5	573
ssa-miR-139-5p	NM_001173856.1	Neural proliferation differentiation and control protein 1 (neural proliferation, differentiation and control, 1 precursor)	NPDC1	1725	23	-21.8	1085
ssa-miR-139-5p	NM_001173872.1	COP9 signalosome complex subunit 1	CSN1	612	23	-19.3	216
ssa-miR-139-5p	NM_001173874.1	FXYD domain-containing ion transport regulator	FXYD6	1432	23	-21.8	803
ssa-miR-139-5p	NM_001173894.1	Lipid phosphate phosphatase-related protein type 1	LPPR1	818	23	-21.1	197
ssa-miR-139-5p	NM_001173895.1	CDP-diacylglycerol--glycerol-3-phosphate 3-phosphatidyltransferase (EC 2.7.8.5)	PGS1	530	23	-20.9	440
ssa-miR-139-5p	NM_001173896.1	Actin-related protein 2/3 complex subunit	ARC1B	1612	23	-20.5	1415
ssa-miR-139-5p	NM_001173919.1	3-hydroxy-3-methylglutaryl-coenzyme A reductase (EC 1.1.1.34)	HMDH	2111	23	-25.1	549
ssa-miR-139-5p	NM_001173925.1	Voltage-dependent L-type calcium channel subunit beta-2	CACB2	1608	23	-30.3	34
ssa-miR-139-5p	NM_001173925.1	Voltage-dependent L-type calcium channel subunit beta-2	CACB2	1608	23	-22.2	758
ssa-miR-139-5p	NM_001173925.1	Voltage-dependent L-type calcium channel subunit beta-2	CACB2	1608	23	-21.8	1472
ssa-miR-139-5p	NM_001173926.1	Platelet-derived growth factor receptor-like protein (Platelet-derived growth factor receptor-like protein precursor)	PGFRL	721	23	-23.9	75
ssa-miR-139-5p	NM_001173927.1	MAP6 domain-containing protein 1	MA6D1	1939	23	-19.6	505
ssa-miR-139-5p	NM_001173944.1	High affinity copper uptake protein 1 (high affinity copper uptake protein 1 isoform X1)	COPT1	2065	23	-21.8	708
ssa-miR-139-5p	NM_001173952.1	Angiopoietin-related protein 1 (Angiopoietin-related protein 1 precursor)	ANGL1	1696	23	-24.0	1573
ssa-miR-139-5p	NM_001173961.1	Peptidyl-prolyl cis-trans isomerase-like 2 (EC 5.2.1.8)	PPIL2	773	23	-20.7	94
ssa-miR-139-5p	NM_001173962.1	StAR-related lipid transfer protein 3	STAR3	1391	23	-23.3	646
ssa-miR-139-5p	NM_001173962.1	StAR-related lipid transfer protein 3	STAR3	1391	23	-22.3	943
ssa-miR-139-5p	NM_001195818.1	Sterol regulatory element-binding protein 1	SREBF1	835	23	-27.6	359
ssa-miR-139-5p	NM_001195819.1	Sterol regulatory element-binding protein 2	SREBF2	1405	23	-19.9	981
ssa-miR-139-5p	NM_001198575.1	Pro-opiomelanocortin A1 (pro-opiomelanocortin A1 precursor)	POMC A1	364	23	-21.7	245
ssa-miR-139-5p	NM_001198576.1	Pro-opiomelanocortin A2 (pro-opiomelanocortin A2 precursor)	POMC A2	189	23	-23.2	86
ssa-miR-139-5p	NM_001205110.1	Ubiquitin-conjugating enzyme E2 variant 1	UB2V1	886	23	-27.5	468
ssa-miR-139-5p	NM_001279003.1	Histone chaperone asf1-A (histone chaperone asf1b-B-like)	AS1LA	1259	23	-23.1	338
ssa-miR-139-5p	NM_001279003.1	Histone chaperone asf1-A (histone chaperone asf1b-B-like)	AS1LA	1259	23	-21.7	91
ssa-miR-139-5p	NM_001279036.1	Histone acetyltransferase (EC 2.3.1.48)	MYST2	2272	23	-18.7	2116
ssa-miR-146a-5p	NM_001123562.1	Myeloid leukemia differentiation protein HOMOLOGUE	mcl-1	419	23	-20.8	46
ssa-miR-146a-5p	NM_001123566.1	Prion protein (prion protein precursor)	LOC100136432	1218	23	-18.9	880
ssa-miR-146a-5p	NM_001139667.1	Vacuolar protein sorting-associated protein 28 homolog	vps28	1066	23	-19.5	255
ssa-miR-146a-5p	NM_001139831.1	AP complex subunit sigma	AP1S2	1764	23	-21.5	1674
ssa-miR-146a-5p	NM_001139865.1	Calponin	CNN3	1182	23	-25.2	570
ssa-miR-146a-5p	NM_001139875.1	Eukaryotic translation initiation factor 4H	IF4H	1198	23	-19.0	1103
ssa-miR-146a-5p	NM_001139890.1	60 kDa lysophospholipase	LPP60	1086	23	-18.3	25
ssa-miR-146a-5p	NM_001139927.1	Glucagon family neuropeptide (Glucagon family neuropeptides) (Glucagon family neuropeptides precursor)	PACA	1549	23	-20.1	500
ssa-miR-146a-5p	NM_001139965.1	BRCA1-A complex subunit Abraxas 1 (Coiled-coil domain-containing protein 98) (Protein FAM175A)	abraxas1	1226	23	-19.1	633
ssa-miR-146a-5p	NM_001139974.1	Jeltraxin	JELT	633	23	-21.3	401
ssa-miR-146a-5p	NM_001139983.1	Cullin-4B	CUL4B	2472	23	-18.9	964
ssa-miR-146a-5p	NM_001140014.1	Peptidylprolyl isomerase (EC 5.2.1.8)	FKB1A	2490	23	-20.3	1773
ssa-miR-146a-5p	NM_001140077.1	Myelin P0 protein (Myelin P0 protein precursor)	MYP0	1402	23	-20.8	155
ssa-miR-146a-5p	NM_001140097.1	Protein-glutamine gamma-glutamyltransferase K (transglutaminase 1 (K polypeptide epidermal type I, protein-glutamine-gamma-glutamyltransferase)) (transglutaminase 1 (K polypeptide epidermal type I, protein-glutamine-gamma-glutamyltransferase) isoform X1)	TGM1	921	23	-25.2	52
ssa-miR-146a-5p	NM_001140131.1	Septin-7	SEPT7	1109	23	-24.7	252
ssa-miR-146a-5p	NM_001140172.1	E3 ubiquitin-protein ligase RNF128 (E3 ubiquitin-protein ligase RNF128 precursor)	RN128	1433	23	-20.8	413
ssa-miR-146a-5p	NM_001140268.1	Transmembrane emp24 domain-containing protein 9 (transmembrane emp24 domain-containing protein 9 precursor)	TMED9	2003	23	-20.1	1581
ssa-miR-146a-5p	NM_001140272.1	FAM110B	F110B	1587	23	-18.4	1009
ssa-miR-146a-5p	NM_001140310.1	transcription factor E2F4	E2F4	1585	23	-21.7	810
ssa-miR-146a-5p	NM_001140315.1	RNA-binding protein Musashi homolog 2	MSI2H	2224	23	-23.9	1265
ssa-miR-146a-5p	NM_001140317.1	transcription factor 21	TCF21	2003	23	-18.3	49
ssa-miR-146a-5p	NM_001140380.1	NF-kappa-B inhibitor epsilon	IKBE	884	23	-24.9	594
ssa-miR-146a-5p	NM_001140473.1	receptor-interacting Serine/threonine-protein kinase 4 (EC 2.7.11.1) (receptor-interacting serine/threonine-protein kinase 4 isoform X1)	RIPK4	427	23	-19.1	327
ssa-miR-146a-5p	NM_001140502.1	Rho GTPase-activating protein 18	RHG18	1444	23	-25.2	954
ssa-miR-146a-5p	NM_001140502.1	Rho GTPase-activating protein 18	RHG18	1444	23	-21.9	759
ssa-miR-146a-5p	NM_001140594.2	Sulfotransferase (EC 2.8.2.-)	ST6B1	281	23	-20.0	224
ssa-miR-146a-5p	NM_001140648.1	Neuroendocrine protein 7B2	7B2	379	23	-22.8	205
ssa-miR-146a-5p	NM_001140682.2	Signal peptidase complex subunit 3 (EC 3.4.-.-)	SPCS3	459	23	-18.7	332
ssa-miR-146a-5p	NM_001140717.1	Guanine nucleotide-binding protein subunit gamma	GBG8	236	23	-19.0	63
ssa-miR-146a-5p	NM_001140903.1	C12orf45 homolog (CL045 protein)	CL045	725	23	-26.0	73
ssa-miR-146a-5p	NM_001140949.1	Reprimo-like protein	RPRML	724	23	-20.9	418
ssa-miR-146a-5p	NM_001140951.1	Phospholipid scramblase	PLS2	286	23	-19.8	211
ssa-miR-146a-5p	NM_001141067.2	DCN1-like protein (Defective in cullin neddylation protein 1-like protein)	DCNL5	532	23	-29.9	391
ssa-miR-146a-5p	NM_001141130.1	F54F2.7	YMA7	532	23	-19.3	208
ssa-miR-146a-5p	NM_001141191.1	Mediator of RNA polymerase II transcription subunit 7	MED7	415	23	-22.7	84
ssa-miR-146a-5p	NM_001141332.2	Interferon-induced, double-stranded RNA-activated protein kinase	E2AK2	470	23	-19.5	66
ssa-miR-146a-5p	NM_001141388.2	CDKN2AIP N-terminal-like protein	C2AIL	659	23	-21.3	364
ssa-miR-146a-5p	NM_001141437.1	Apolipoprotein D (Apolipoprotein D precursor) (apolipoprotein D isoform X1)	APOD	737	23	-18.8	657
ssa-miR-146a-5p	NM_001141561.2	Tetraspanin	TSN7	878	23	-22.5	170
ssa-miR-146a-5p	NM_001141679.1	BCL2/adenovirus E1B interacting protein 3-like	bnip3l	1928	23	-20.4	1013
ssa-miR-146a-5p	NM_001141687.1	Mini-chromosome maintenance complex-binding protein (MCM-BP) (MCM-binding protein)	mcmbp	664	23	-24.7	515
ssa-miR-146a-5p	NM_001141724.1	Glucose-6-phosphate 1-dehydrogenase (EC 1.1.1.49)	G6PD	1293	23	-18.9	972
ssa-miR-146a-5p	NM_001141737.1	pseudouridylate synthase 7 homolog (EC 4.2.1.70)	PUS7	1017	23	-21.0	296
ssa-miR-146a-5p	NM_001141742.1	Bardet-Biedl syndrome 2 protein homolog	bbs2	408	23	-18.8	86
ssa-miR-146a-5p	NM_001141753.1	1-acyl-sn-glycerol-3-phosphate acyltransferase eta	PLCG	560	23	-20.7	334
ssa-miR-146a-5p	NM_001141781.1	Dihydropyrimidinase-related protein 5	DPYL5	294	23	-18.5	28
ssa-miR-146a-5p	NM_001142721.1	Proteinase-activated receptor-2a (proteinase-activated receptor-2a precursor)	PAR-2	658	23	-19.4	366
ssa-miR-146a-5p	NM_001146356.1	SNARE-associated protein Snapin	S25BP	981	23	-18.8	221
ssa-miR-146a-5p	NM_001146413.2	Lysozyme g	LYG	395	23	-22.6	140
ssa-miR-146a-5p	NM_001146455.1	Delta-interacting protein A	DIPA	558	23	-24.7	229
ssa-miR-146a-5p	NM_001146482.1	Retinol-binding protein II, cellular	RET2	436	23	-20.7	65
ssa-miR-146a-5p	NM_001165282.1	MRG-binding protein	MRGBP	969	23	-18.1	533
ssa-miR-146a-5p	NM_001165316.1	OX-2 membrane glycoprotein (OX-2 membrane glycoprotein isoform X1) (OX-2 membrane glycoprotein precursor)	OX2G	1467	23	-23.7	1281
ssa-miR-146a-5p	NM_001165324.1	Integrin beta	ITB2	1110	23	-19.7	536
ssa-miR-146a-5p	NM_001165351.1	Serine/threonine-protein phosphatase 4 regulatory subunit 2-A	P4R2A	2762	23	-22.3	2421
ssa-miR-146a-5p	NM_001165358.1	Tyrosine-protein kinase (EC 2.7.10.2)	FYN	1718	23	-19.1	9
ssa-miR-146a-5p	NM_001165375.1	FAM3A (protein FAM3A isoform X1) (protein FAM3A precursor)	FAM3A	1661	23	-23.9	1355
ssa-miR-146a-5p	NM_001171800.1	transcription factor GATA-3 (transcription factor GATA-3 isoform X1)	gata3	1256	23	-19.4	59
ssa-miR-146a-5p	NM_001173582.1	Serine/threonine-protein kinase 17B (serine/threonine-protein kinase 17B isoform X1)	ST17B	1094	23	-22.8	632
ssa-miR-146a-5p	NM_001173583.1	Nuclear factor NF-kappa-B p100 subunit	NFKB2	626	23	-18.9	130
ssa-miR-146a-5p	NM_001173625.1	Prolyl 4-hydroxylase subunit alpha-1 (procollagen-proline, 2-oxoglutarate 4-dioxygenase (Proline 4-hydroxylase), alpha 1 polypeptide precursor) (EC 1.14.11.2)	P4HA1	1954	23	-20.7	1162
ssa-miR-146a-5p	NM_001173631.1	Transcriptional regulator Myc-2	MYC2	916	23	-21.7	572
ssa-miR-146a-5p	NM_001173684.1	Vacuolar protein sorting-associated protein 37B	VP37B	2588	23	-25.8	1902
ssa-miR-146a-5p	NM_001173688.1	Polypeptide N-acetylgalactosaminyltransferase (EC 2.4.1.-) (Protein-UDP acetylgalactosaminyltransferase)	GALT2	1197	23	-18.7	1108
ssa-miR-146a-5p	NM_001173703.1	helicase MOV-10	MOV10	230	23	-22.7	152
ssa-miR-146a-5p	NM_001173763.1	Septin-8	SEPT8	1416	23	-19.1	1252
ssa-miR-146a-5p	NM_001173769.1	Proline-rich AKT1 substrate 1	AKTS1	918	23	-19.8	840
ssa-miR-146a-5p	NM_001173777.1	Tumor protein p63-regulated gene 1-like protein	TPRGL	502	23	-19.2	342
ssa-miR-146a-5p	NM_001173808.1	Phosphatase 1A (protein phosphatase 1A, magnesium dependent, alpha)	PPM1A	1253	23	-24.0	100
ssa-miR-146a-5p	NM_001173837.1	Glycosylated lysosomal membrane protein (Lysosomal protein NCU-G1)	glmp	1482	23	-18.2	1154
ssa-miR-146a-5p	NM_001173879.1	Phosphoethanolamine N-methyltransferase 3	PEAM3	1050	23	-20.1	314
ssa-miR-146a-5p	NM_001173888.1	Protoporphyrinogen oxidase (EC 1.3.3.4)	PPOX	1040	23	-18.2	385
ssa-miR-146a-5p	NM_001173892.1	Ras-related protein Rab-3B	RAB3B	1476	23	-19.9	162
ssa-miR-146a-5p	NM_001173910.1	Glutathione S-transferase C-terminal domain-containing protein	GSTCD	935	23	-21.9	440
ssa-miR-146a-5p	NM_001173929.1	Stress 70 protein chaperone microsome-associated 60 kDa protein (Stress 70 protein chaperone microsome-associated 60 kDa protein precursor)	STCH	2615	23	-20.5	1386
ssa-miR-146a-5p	NM_001173966.1	NEDD8-conjugating enzyme UBE2F (NEDD8-conjugating enzyme UBE2F isoform X1)	UBE2F	1728	23	-18.1	1564
ssa-miR-146a-5p	NM_001256722.1	TANK-binding kinase 1 (serine/threonine-protein kinase TBK1) (EC 2.7.11.1)	TBK1	500	23	-22.6	337
ssa-miR-146b-5p	NM_001123562.1	Myeloid leukemia differentiation protein HOMOLOGUE	mcl-1	419	23	-23.1	46
ssa-miR-146b-5p	NM_001123566.1	Prion protein (prion protein precursor)	LOC100136432	1218	23	-22.6	880
ssa-miR-146b-5p	NM_001139667.1	Vacuolar protein sorting-associated protein 28 homolog	vps28	1066	23	-18.8	237
ssa-miR-146b-5p	NM_001139831.1	AP complex subunit sigma	AP1S2	1764	23	-26.3	1674
ssa-miR-146b-5p	NM_001139865.1	Calponin	CNN3	1182	23	-25.4	570
ssa-miR-146b-5p	NM_001139927.1	Glucagon family neuropeptide (Glucagon family neuropeptides) (Glucagon family neuropeptides precursor)	PACA	1549	23	-22.8	500
ssa-miR-146b-5p	NM_001139965.1	BRCA1-A complex subunit Abraxas 1 (Coiled-coil domain-containing protein 98) (Protein FAM175A)	abraxas1	1226	23	-22.0	633
ssa-miR-146b-5p	NM_001139974.1	Jeltraxin	JELT	633	23	-21.9	401
ssa-miR-146b-5p	NM_001139983.1	Cullin-4B	CUL4B	2472	23	-20.5	954
ssa-miR-146b-5p	NM_001140014.1	Peptidylprolyl isomerase (EC 5.2.1.8)	FKB1A	2490	23	-20.4	1759
ssa-miR-146b-5p	NM_001140077.1	Myelin P0 protein (Myelin P0 protein precursor)	MYP0	1402	23	-21.4	144
ssa-miR-146b-5p	NM_001140097.1	Protein-glutamine gamma-glutamyltransferase K (transglutaminase 1 (K polypeptide epidermal type I, protein-glutamine-gamma-glutamyltransferase)) (transglutaminase 1 (K polypeptide epidermal type I, protein-glutamine-gamma-glutamyltransferase) isoform X1)	TGM1	921	23	-24.1	52
ssa-miR-146b-5p	NM_001140109.1	Latexin (latexin precursor)	LXN	638	23	-20.6	493
ssa-miR-146b-5p	NM_001140131.1	Septin-7	SEPT7	1109	23	-24.7	252
ssa-miR-146b-5p	NM_001140172.1	E3 ubiquitin-protein ligase RNF128 (E3 ubiquitin-protein ligase RNF128 precursor)	RN128	1433	23	-20.8	413
ssa-miR-146b-5p	NM_001140195.1	Ras-related protein Rab-3D	RAB3D	1210	23	-20.1	727
ssa-miR-146b-5p	NM_001140268.1	Transmembrane emp24 domain-containing protein 9 (transmembrane emp24 domain-containing protein 9 precursor)	TMED9	2003	23	-23.0	1581
ssa-miR-146b-5p	NM_001140269.1	Butyrate response factor 2	TISD	1543	23	-18.8	1476
ssa-miR-146b-5p	NM_001140272.1	FAM110B	F110B	1587	23	-19.5	991
ssa-miR-146b-5p	NM_001140310.1	transcription factor E2F4	E2F4	1585	23	-28.0	810
ssa-miR-146b-5p	NM_001140315.1	RNA-binding protein Musashi homolog 2	MSI2H	2224	23	-28.2	1273
ssa-miR-146b-5p	NM_001140380.1	NF-kappa-B inhibitor epsilon	IKBE	884	23	-25.0	594
ssa-miR-146b-5p	NM_001140473.1	receptor-interacting Serine/threonine-protein kinase 4 (EC 2.7.11.1) (receptor-interacting serine/threonine-protein kinase 4 isoform X1)	RIPK4	427	23	-20.1	327
ssa-miR-146b-5p	NM_001140499.1	High mobility group protein B3	HMGB3	1337	23	-20.0	223
ssa-miR-146b-5p	NM_001140502.1	Rho GTPase-activating protein 18	RHG18	1444	23	-28.8	954
ssa-miR-146b-5p	NM_001140502.1	Rho GTPase-activating protein 18	RHG18	1444	23	-23.1	759
ssa-miR-146b-5p	NM_001140509.1	Soluble calcium-activated nucleotidase 1 (soluble calcium-activated nucleotidase 1 isoform X4)	CANT1	980	23	-18.1	377
ssa-miR-146b-5p	NM_001140592.1	Nck-associated protein 1	NCKP1	630	23	-19.4	380
ssa-miR-146b-5p	NM_001140594.2	Sulfotransferase (EC 2.8.2.-)	ST6B1	281	23	-20.3	224
ssa-miR-146b-5p	NM_001140648.1	Neuroendocrine protein 7B2	7B2	379	23	-23.6	205
ssa-miR-146b-5p	NM_001140682.2	Signal peptidase complex subunit 3 (EC 3.4.-.-)	SPCS3	459	23	-19.7	332
ssa-miR-146b-5p	NM_001140684.1	Mimecan (Mimecan precursor)	MIME	523	23	-20.6	239
ssa-miR-146b-5p	NM_001140717.1	Guanine nucleotide-binding protein subunit gamma	GBG8	236	23	-19.0	63
ssa-miR-146b-5p	NM_001140903.1	C12orf45 homolog (CL045 protein)	CL045	725	23	-24.9	73
ssa-miR-146b-5p	NM_001140949.1	Reprimo-like protein	RPRML	724	23	-22.9	418
ssa-miR-146b-5p	NM_001140951.1	Phospholipid scramblase	PLS2	286	23	-20.1	193
ssa-miR-146b-5p	NM_001141067.2	DCN1-like protein (Defective in cullin neddylation protein 1-like protein)	DCNL5	532	23	-30.8	391
ssa-miR-146b-5p	NM_001141130.1	F54F2.7	YMA7	532	23	-21.2	208
ssa-miR-146b-5p	NM_001141191.1	Mediator of RNA polymerase II transcription subunit 7	MED7	415	23	-20.9	84
ssa-miR-146b-5p	NM_001141332.2	Interferon-induced, double-stranded RNA-activated protein kinase	E2AK2	470	23	-19.5	66
ssa-miR-146b-5p	NM_001141388.2	CDKN2AIP N-terminal-like protein	C2AIL	659	23	-22.4	364
ssa-miR-146b-5p	NM_001141437.1	Apolipoprotein D (Apolipoprotein D precursor) (apolipoprotein D isoform X1)	APOD	737	23	-18.5	646
ssa-miR-146b-5p	NM_001141561.2	Tetraspanin	TSN7	878	23	-23.8	170
ssa-miR-146b-5p	NM_001141612.1	Phosphatidylethanolamine binding protein (Phosphatidylethanolamine-binding protein 1)	pbp	562	23	-18.8	208
ssa-miR-146b-5p	NM_001141632.1	GTPase HRas (GTPase HRas isoform X1)	RASH	3499	23	-19.9	853
ssa-miR-146b-5p	NM_001141679.1	BCL2/adenovirus E1B interacting protein 3-like	bnip3l	1928	23	-21.2	1013
ssa-miR-146b-5p	NM_001141687.1	Mini-chromosome maintenance complex-binding protein (MCM-BP) (MCM-binding protein)	mcmbp	664	23	-25.6	515
ssa-miR-146b-5p	NM_001141737.1	pseudouridylate synthase 7 homolog (EC 4.2.1.70)	PUS7	1017	23	-22.7	302
ssa-miR-146b-5p	NM_001141742.1	Bardet-Biedl syndrome 2 protein homolog	bbs2	408	23	-20.8	86
ssa-miR-146b-5p	NM_001141753.1	1-acyl-sn-glycerol-3-phosphate acyltransferase eta	PLCG	560	23	-20.7	334
ssa-miR-146b-5p	NM_001141764.1	Multidrug and toxin extrusion protein	S47A1	571	23	-21.9	469
ssa-miR-146b-5p	NM_001141781.1	Dihydropyrimidinase-related protein 5	DPYL5	294	23	-19.1	28
ssa-miR-146b-5p	NM_001142721.1	Proteinase-activated receptor-2a (proteinase-activated receptor-2a precursor)	PAR-2	658	23	-21.4	366
ssa-miR-146b-5p	NM_001146356.1	SNARE-associated protein Snapin	S25BP	981	23	-22.0	221
ssa-miR-146b-5p	NM_001146413.2	Lysozyme g	LYG	395	23	-22.9	140
ssa-miR-146b-5p	NM_001146445.1	phosphatase 1 regulatory subunit 1C	PPR1C	565	23	-18.5	142
ssa-miR-146b-5p	NM_001146455.1	Delta-interacting protein A	DIPA	558	23	-25.7	229
ssa-miR-146b-5p	NM_001146482.1	Retinol-binding protein II, cellular	RET2	436	23	-20.5	65
ssa-miR-146b-5p	NM_001146550.1	Ras-related protein RABA2a	RAA2A	784	23	-18.5	476
ssa-miR-146b-5p	NM_001165316.1	OX-2 membrane glycoprotein (OX-2 membrane glycoprotein isoform X1) (OX-2 membrane glycoprotein precursor)	OX2G	1467	23	-25.9	1281
ssa-miR-146b-5p	NM_001165324.1	Exocyst complex component 5	EXOC5	1110	23	-20.3	542
ssa-miR-146b-5p	NM_001165351.1	Serine/threonine-protein phosphatase 4 regulatory subunit 2-A	P4R2A	2762	23	-27.3	2420
ssa-miR-146b-5p	NM_001165358.1	Tyrosine-protein kinase (EC 2.7.10.2)	FYN	1718	23	-24.9	9
ssa-miR-146b-5p	NM_001165375.1	FAM3A (protein FAM3A isoform X1) (protein FAM3A precursor)	FAM3A	1661	23	-25.5	1355
ssa-miR-146b-5p	NM_001171800.1	transcription factor GATA-3 (transcription factor GATA-3 isoform X1)	gata3	1256	23	-21.7	59
ssa-miR-146b-5p	NM_001173582.1	Serine/threonine-protein kinase 17B (serine/threonine-protein kinase 17B isoform X1)	ST17B	1094	23	-24.4	632
ssa-miR-146b-5p	NM_001173605.1	Non-specific serine/threonine protein kinase (EC 2.7.11.1)	STK38	2239	23	-21.0	1698
ssa-miR-146b-5p	NM_001173625.1	Prolyl 4-hydroxylase subunit alpha-1 (procollagen-proline, 2-oxoglutarate 4-dioxygenase (Proline 4-hydroxylase), alpha 1 polypeptide precursor) (EC 1.14.11.2)	P4HA1	1954	23	-23.9	1162
ssa-miR-146b-5p	NM_001173628.1	Stress-activated map kinase-interacting protein 1	SIN1	1521	23	-19.9	573
ssa-miR-146b-5p	NM_001173631.1	Transcriptional regulator Myc-2	MYC2	916	23	-20.5	572
ssa-miR-146b-5p	NM_001173684.1	Vacuolar protein sorting-associated protein 37B	VP37B	2588	23	-24.2	1902
ssa-miR-146b-5p	NM_001173688.1	Polypeptide N-acetylgalactosaminyltransferase (EC 2.4.1.-) (Protein-UDP acetylgalactosaminyltransferase)	GALT2	1197	23	-18.8	1108
ssa-miR-146b-5p	NM_001173703.1	helicase MOV-10	MOV10	230	23	-21.8	152
ssa-miR-146b-5p	NM_001173763.1	Septin-8	SEPT8	1416	23	-19.1	1252
ssa-miR-146b-5p	NM_001173769.1	Proline-rich AKT1 substrate 1	AKTS1	918	23	-19.8	847
ssa-miR-146b-5p	NM_001173808.1	Phosphatase 1A (protein phosphatase 1A, magnesium dependent, alpha)	PPM1A	1253	23	-22.8	100
ssa-miR-146b-5p	NM_001173837.1	Glycosylated lysosomal membrane protein (Lysosomal protein NCU-G1)	glmp	1482	23	-21.0	1154
ssa-miR-146b-5p	NM_001173879.1	Phosphoethanolamine N-methyltransferase 3	PEAM3	1050	23	-20.6	314
ssa-miR-146b-5p	NM_001173888.1	Protoporphyrinogen oxidase (EC 1.3.3.4)	PPOX	1040	23	-18.2	385
ssa-miR-146b-5p	NM_001173892.1	Ras-related protein Rab-3B	RAB3B	1476	23	-20.1	162
ssa-miR-146b-5p	NM_001173910.1	Glutathione S-transferase C-terminal domain-containing protein	GSTCD	935	23	-23.0	440
ssa-miR-146b-5p	NM_001173929.1	Stress 70 protein chaperone microsome-associated 60 kDa protein (Stress 70 protein chaperone microsome-associated 60 kDa protein precursor)	STCH	2615	23	-22.9	1386
ssa-miR-146b-5p	NM_001173966.1	NEDD8-conjugating enzyme UBE2F (NEDD8-conjugating enzyme UBE2F isoform X1)	UBE2F	1728	23	-18.6	1552
ssa-miR-146b-5p	NM_001256722.1	TANK-binding kinase 1 (serine/threonine-protein kinase TBK1) (EC 2.7.11.1)	TBK1	500	23	-23.4	337
ssa-miR-150-5p	NM_001123549.1	Myostatin 1a (myostatin 1a precursor)	gdf-8	1265	22	-20.5	265
ssa-miR-150-5p	NM_001123621.1	CD3gammadelta-A (CD3gammadelta-A precursor)	LOC100136515	387	22	-20.8	76
ssa-miR-150-5p	NM_001123693.1	Mx1 protein (Myxovirus resistance 1) (myxovirus resistance 2 isoform X1)	mx1	177	22	-19.2	55
ssa-miR-150-5p	NM_001123721.1	CD3gammadelta-B		387	22	-20.8	76
ssa-miR-150-5p	NM_001128604.1	Proopiomelanocortin B (proopiomelanocortin B precursor)	LOC100169856	955	22	-25.3	338
ssa-miR-150-5p	NM_001139574.1	Homeobox protein HoxB8aa	HoxB8aa	311	22	-24.8	180
ssa-miR-150-5p	NM_001139579.1	Homeobox protein HoxB8ab (homeobox protein HoxB8ab isoform X1)	HoxB8ab	303	22	-24.8	183
ssa-miR-150-5p	NM_001139612.1	V-maf musculoaponeurotic fibrosarcoma oncogene-like	maffl	1764	22	-30.5	1320
ssa-miR-150-5p	NM_001139612.1	V-maf musculoaponeurotic fibrosarcoma oncogene-like	maffl	1764	22	-22.4	527
ssa-miR-150-5p	NM_001139673.1	protein phosphatase 1, regulatory (Inhibitor) subunit 1b-like (protein phosphatase 1, regulatory (Inhibitor) subunit 1b-like isoform X1)	LOC100194587	1791	22	-18.0	711
ssa-miR-150-5p	NM_001139763.1	Elongation factor 1 gamma	Ef-1g	611	22	-29.7	324
ssa-miR-150-5p	NM_001139769.1	Nogo-B receptor	NGBR	1089	22	-26.4	480
ssa-miR-150-5p	NM_001139792.1	MAP kinase-activated protein kinase 3 (mitogen-activated protein kinase 3) (EC 2.7.11.1)	MAPK3	1339	22	-27.4	767
ssa-miR-150-5p	NM_001139847.1	Phosphatidic acid phosphatase type 2 domain-containing protein 1B (phosphatidic acid phosphatase type 2 domain-containing protein 1B isoform X2)	PPC1B	729	22	-24.7	139
ssa-miR-150-5p	NM_001139857.1	Pyridoxal phosphate phosphatase PHOSPHO2	PHOP2	1196	22	-21.7	54
ssa-miR-150-5p	NM_001139859.1	Lipase	LICH	852	22	-20.4	81
ssa-miR-150-5p	NM_001139869.1	Choline/ethanolaminephosphotransferase 1	CEPT1	1898	22	-22.0	1368
ssa-miR-150-5p	NM_001139880.1	Ran GTPase-activating protein 1 (retrograde Golgi transport protein RGP1 homolog)	RGP1	377	22	-20.6	207
ssa-miR-150-5p	NM_001139898.1	Alanine aminotransferase 2-like	ALAT2	626	22	-25.3	211
ssa-miR-150-5p	NM_001139906.1	HCLS1-associated protein X-1	HAX1	1313	22	-19.2	3
ssa-miR-150-5p	NM_001139909.1	PolyrC-binding protein 2 (poly(RC)-binding protein 2)	PCBP2	1334	22	-28.3	844
ssa-miR-150-5p	NM_001139927.1	Glucagon family neuropeptide (Glucagon family neuropeptides) (Glucagon family neuropeptides precursor)	PACA	1549	22	-24.7	489
ssa-miR-150-5p	NM_001139934.1	Methyl-CpG-binding domain protein 3	MBD3	1258	22	-20.2	398
ssa-miR-150-5p	NM_001139945.1	Peptidylprolyl isomerase (EC 5.2.1.8)	FKBP8	983	22	-19.5	171
ssa-miR-150-5p	NM_001139963.1	Disulfide-isomerase A5 (protein disulfide-isomerase A5 precursor) (EC 5.3.4.1)	PDIA5	2630	22	-21.1	2256
ssa-miR-150-5p	NM_001139970.1	LanC-like protein 2	LANC2	689	22	-21.0	36
ssa-miR-150-5p	NM_001139973.1	Vacuolar protein sorting-associated protein 26B-B	V26BB	1097	22	-20.3	576
ssa-miR-150-5p	NM_001140000.1	Aquaporin-1	AQP1	1766	22	-25.1	899
ssa-miR-150-5p	NM_001140015.1	Zinc finger protein 576	ZN576	1170	22	-18.3	595
ssa-miR-150-5p	NM_001140045.1	Guanine nucleotide-binding protein subunit gamma	GBG12	1617	22	-30.3	780
ssa-miR-150-5p	NM_001140045.1	Guanine nucleotide-binding protein subunit gamma	GBG12	1617	22	-20.6	1456
ssa-miR-150-5p	NM_001140080.1	Enolase-phosphatase E1 (EC 3.1.3.77) (2,3-diketo-5-methylthio-1-phosphopentane phosphatase) (MASA homolog)	enoph1	780	22	-22.4	179
ssa-miR-150-5p	NM_001140081.1	Claudin-12 (claudin-12 isoform X1)	CLD12	1693	22	-23.2	1170
ssa-miR-150-5p	NM_001140091.1	Renin receptor (Renin receptor precursor)	RENR	858	22	-27.4	241
ssa-miR-150-5p	NM_001140092.1	Sulfotransferase (EC 2.8.2.-)	CHST2	572	22	-20.9	329
ssa-miR-150-5p	NM_001140100.1	Splicing factor, arginine/serine-rich 16	SFR16	680	22	-28.7	107
ssa-miR-150-5p	NM_001140103.1	Purple acid phosphatase (EC 3.1.3.2)	PAPL	701	22	-23.1	183
ssa-miR-150-5p	NM_001140130.1	Prohibitin	PHB	1065	22	-26.5	121
ssa-miR-150-5p	NM_001140181.1	T-cell acute lymphocytic leukemia protein 1 homolog	TAL1	1411	22	-22.6	677
ssa-miR-150-5p	NM_001140190.1	Transmembrane protein 9B (Transmembrane protein 9B precursor) (transmembrane protein 9B isoform X1)	TMM9B	1144	22	-20.1	794
ssa-miR-150-5p	NM_001140205.1	Probable aminopeptidase NPEPL1	PEPL1	735	22	-21.1	227
ssa-miR-150-5p	NM_001140280.1	Gap junction protein	CXB6	1541	22	-21.3	279
ssa-miR-150-5p	NM_001140321.1	Ras-related protein Rab-10	RAB10	1175	22	-24.5	833
ssa-miR-150-5p	NM_001140322.1	Fibulin-1	FBLN1	725	22	-21.1	224
ssa-miR-150-5p	NM_001140346.1	apoptosis inhibitor 5	API5	909	22	-23.0	726
ssa-miR-150-5p	NM_001140384.1	Casein kinase I isoform epsilon (casein kinase I isoform epsilon isoform X1)	KC1E	2583	22	-21.7	1107
ssa-miR-150-5p	NM_001140393.1	Dihydropyrimidinase-related protein 3	DPYL3	1613	22	-21.8	38
ssa-miR-150-5p	NM_001140404.1	Dipeptidyl peptidase 3 (EC 3.4.14.4) (Dipeptidyl aminopeptidase III) (Dipeptidyl peptidase III)	DPP3	690	22	-27.0	159
ssa-miR-150-5p	NM_001140430.1	Synaptotagmin-4	SYT4	814	22	-25.5	107
ssa-miR-150-5p	NM_001140442.1	Plasma glutamate carboxypeptidase (Plasma glutamate carboxypeptidase precursor) (carboxypeptidase Q-like)	PGCP	418	22	-22.3	41
ssa-miR-150-5p	NM_001140451.1	Butyrate response factor 1	TISB	1127	22	-27.8	531
ssa-miR-150-5p	NM_001140454.1	Beta-4C adrenergic receptor	ADB4C	603	22	-28.4	144
ssa-miR-150-5p	NM_001140521.1	Retinol dehydrogenase 14	RDH14	774	22	-29.0	49
ssa-miR-150-5p	NM_001140523.1	CREG1 (protein CREG1 precursor)	CREG1	1253	22	-20.0	349
ssa-miR-150-5p	NM_001140533.1	Guanylate kinase (guanylate kinase isoform X3)	KGUA	1911	22	-22.1	82
ssa-miR-150-5p	NM_001140551.1	Cleavage and polyadenylation specificity factor subunit 2 (Cleavage and polyadenylation specificity factor 100 kDa subunit)	CPSF2	518	22	-20.5	45
ssa-miR-150-5p	NM_001140556.1	Nucleolar protein 5A	NOL5A	873	22	-27.1	613
ssa-miR-150-5p	NM_001140565.1	RING finger protein 10	RNF10	1215	22	-26.7	568
ssa-miR-150-5p	NM_001140596.1	40S ribosomal protein S30	UBIM	206	22	-22.9	181
ssa-miR-150-5p	NM_001140643.1	N6-adenine-specific DNA methyltransferase 1 (hemK methyltransferase family member 2 isoform X1)	N6MT1	508	22	-19.8	232
ssa-miR-150-5p	NM_001140648.1	Neuroendocrine protein 7B2	7B2	379	22	-19.4	64
ssa-miR-150-5p	NM_001140653.1	C20orf11 homolog (CT011 protein)	CT011	737	22	-21.9	111
ssa-miR-150-5p	NM_001140697.2	Glutaredoxin-like protein	YD286	610	22	-22.4	490
ssa-miR-150-5p	NM_001140723.1	LSM7 homolog, U6 small nuclear RNA associated (U6 snRNA-associated Sm-like protein LSm7)	LSM7	582	22	-21.7	148
ssa-miR-150-5p	NM_001140829.1	C10orf58 homolog (CJ058 protein)	CJ058	384	22	-19.8	38
ssa-miR-150-5p	NM_001141016.1	Eukaryotic translation elongation factor 1 epsilon-1	MCA3	744	22	-23.3	200
ssa-miR-150-5p	NM_001141045.1	Acyl-protein thioesterase 1	LYPA1	498	22	-21.6	268
ssa-miR-150-5p	NM_001141055.1	SH3 domain-binding protein 4	SH3B4	387	22	-24.1	178
ssa-miR-150-5p	NM_001141070.1	Alpha-tectorin (Alpha-tectorin precursor)	TECTA	323	22	-21.6	48
ssa-miR-150-5p	NM_001141197.2	Ubiquitin-conjugating enzyme E2 N (ubiquitin-conjugating enzyme E2N) (EC 6.3.2.19)	UBE2N	369	22	-19.9	302
ssa-miR-150-5p	NM_001141226.1	bicaudal C homolog 1-A	BIC1A	432	22	-23.3	178
ssa-miR-150-5p	NM_001141258.1	Alba-like protein C9orf23	CI023	290	22	-20.4	111
ssa-miR-150-5p	NM_001141282.3	Dynein light chain 1, axonemal	DNAL1	835	22	-24.5	50
ssa-miR-150-5p	NM_001141290.1	Centrosomal protein of 27 kDa (HAUS augmin-like complex subunit 2 isoform X1)	CEP27	389	22	-30.6	131
ssa-miR-150-5p	NM_001141384.1	NADH dehydrogenase 1 alpha subcomplex subunit 4-like 2 (NADH dehydrogenase [ubiquinone] 1 alpha subcomplex subunit 4-like 2)	NUA4L	763	22	-24.0	95
ssa-miR-150-5p	NM_001141403.1	BAG family molecular chaperone regulator 2	BAG2	306	22	-19.8	55
ssa-miR-150-5p	NM_001141526.1	Pleckstrin homology-like domain family A member 2 (Imprinted in placenta and liver protein)	phlda2	382	22	-19.3	1
ssa-miR-150-5p	NM_001141659.2	Beta-synuclein	SYUB	887	22	-18.2	466
ssa-miR-150-5p	NM_001141724.1	Glucose-6-phosphate 1-dehydrogenase (EC 1.1.1.49)	G6PD	1293	22	-25.3	431
ssa-miR-150-5p	NM_001141732.1	Transmembrane emp24 domain-containing protein 1	TMED1	2174	22	-26.1	1987
ssa-miR-150-5p	NM_001141736.1	Stomatin-like protein 2	STML2	1017	22	-21.6	186
ssa-miR-150-5p	NM_001141738.1	Probable oxidoreductase C10orf33	CJ033	863	22	-25.9	605
ssa-miR-150-5p	NM_001141742.1	Bardet-Biedl syndrome 2 protein homolog	bbs2	408	22	-23.5	182
ssa-miR-150-5p	NM_001141774.1	T-complex protein 1 subunit gamma	TCPG	792	22	-22.0	386
ssa-miR-150-5p	NM_001141782.1	Zinc finger protein ZFMSA12A	ZN12	803	22	-20.9	55
ssa-miR-150-5p	NM_001141786.1	Retinal dehydrogenase 2	AL1A2	939	22	-23.4	432
ssa-miR-150-5p	NM_001141797.1	Very long-chain acyl-CoA synthetase	S27A2	434	22	-19.8	168
ssa-miR-150-5p	NM_001141843.2	Metalloproteinase inhibitor 3 (Metalloproteinase inhibitor 3 precursor)	TIMP3	538	22	-18.2	506
ssa-miR-150-5p	NM_001141864.1	Pre-rRNA-processing protein TSR2 homolog	TSR2	492	22	-22.8	96
ssa-miR-150-5p	NM_001142712.1	UDP-xylose and UDP-N-acetylglucosamine transporter	S35B4	1104	22	-25.6	672
ssa-miR-150-5p	NM_001146450.1	Gametogenetin-binding protein 2	GGNB2	879	22	-23.1	135
ssa-miR-150-5p	NM_001146483.1	Normal mucosa of esophagus-specific gene 1 protein	NMES1	928	22	-18.9	91
ssa-miR-150-5p	NM_001146632.1	C4orf32 (CD032 protein)	CD032	721	22	-24.9	249
ssa-miR-150-5p	NM_001146633.1	C4orf32 (CD032 protein)	CD032	222	22	-20.6	20
ssa-miR-150-5p	NM_001146647.1	MARCKS-related protein	MRP	454	22	-26.7	311
ssa-miR-150-5p	NM_001165271.1	Urea transporter	UT1	800	22	-26.7	575
ssa-miR-150-5p	NM_001165315.1	Zinc finger CCCH domain-containing protein 7A	Z3H7A	599	22	-27.6	56
ssa-miR-150-5p	NM_001165319.1	NIPA-like protein 3	NPAL3	1952	22	-21.9	1308
ssa-miR-150-5p	NM_001165328.1	Spindlin-Z (spindlin-Z isoform X1)	SPINZ	1663	22	-19.5	1290
ssa-miR-150-5p	NM_001165349.1	Microtubule-associated protein	TAU	3212	22	-24.0	2055
ssa-miR-150-5p	NM_001165375.1	FAM3A (protein FAM3A isoform X1) (protein FAM3A precursor)	FAM3A	1661	22	-25.1	78
ssa-miR-150-5p	NM_001165395.1	Legumain (legumain isoform X1) (legumain precursor) (EC 3.4.22.34)	LGMN	2613	22	-19.5	2199
ssa-miR-150-5p	NM_001165410.1	2,3-cyclic-nucleotide 3-phosphodiesterase	CN37	1094	22	-26.2	83
ssa-miR-150-5p	NM_001168520.1	Akirin 1(1a)	CA108	1976	22	-19.4	1312
ssa-miR-150-5p	NM_001173564.1	E3 ubiquitin-protein ligase Hakai	HAKAI	566	22	-24.4	364
ssa-miR-150-5p	NM_001173577.1	Ras-related protein Rab-31	RAB31	4066	22	-24.0	648
ssa-miR-150-5p	NM_001173596.1	Cysteine-rich secretory protein LCCL domain-containing 2 (Cysteine-rich secretory protein LCCL domain-containing 2 precursor)	CRLD2	1784	22	-18.2	121
ssa-miR-150-5p	NM_001173620.1	Rho guanine nucleotide exchange factor 4	ARHG4	524	22	-24.2	212
ssa-miR-150-5p	NM_001173672.1	Probable UDP-sugar transporter protein SLC35A5 (probable UDP-sugar transporter protein SLC35A5 isoform X1)	S35A5	1526	22	-24.2	1004
ssa-miR-150-5p	NM_001173673.1	Tyrosine-protein kinase (EC 2.7.10.2)	KSYK	897	22	-24.7	90
ssa-miR-150-5p	NM_001173675.1	Transmembrane protein 149	TM149	1556	22	-20.8	1
ssa-miR-150-5p	NM_001173675.1	Transmembrane protein 149	TM149	1556	22	-19.8	1254
ssa-miR-150-5p	NM_001173682.1	Palmitoyltransferase (EC 2.3.1.225)	ZDH13	2576	22	-24.9	752
ssa-miR-150-5p	NM_001173687.1	Suppression of tumorigenicity 5 (suppression of tumorigenicity 5 protein) (suppression of tumorigenicity 5 protein isoform X1)	ST5	554	22	-23.5	411
ssa-miR-150-5p	NM_001173701.1	N-acetylglucosamine-6-sulfatase (EC 3.1.6.14) (Glucosamine-6-sulfatase)	GL6S	1797	22	-25.3	167
ssa-miR-150-5p	NM_001173701.1	N-acetylglucosamine-6-sulfatase (EC 3.1.6.14) (Glucosamine-6-sulfatase)	GL6S	1797	22	-22.2	380
ssa-miR-150-5p	NM_001173721.1	GTPase KRas (GTPase KRas isoform X1)	RASK	2855	22	-27.2	2639
ssa-miR-150-5p	NM_001173726.1	Coagulation factor IX (Coagulation factor IX precursor)	FA9	923	22	-23.4	154
ssa-miR-150-5p	NM_001173743.1	Canopy 4 (protein canopy 4 precursor)	CNPY4	1771	22	-18.6	652
ssa-miR-150-5p	NM_001173748.1	Hepatic leukemia factor	HLF	1690	22	-21.5	929
ssa-miR-150-5p	NM_001173750.1	Coronin	COR1C	1006	22	-25.5	11
ssa-miR-150-5p	NM_001173757.1	mRNA-capping enzyme [Includes: Polynucleotide 5'-triphosphatase (EC 3.1.3.33); mRNA guanylyltransferase (EC 2.7.7.50) (GTP--RNA guanylyltransferase) (GTase)]	MCE1	989	22	-19.5	443
ssa-miR-150-5p	NM_001173772.1	Polyadenylate-binding protein 2	PABP2	1447	22	-22.2	1153
ssa-miR-150-5p	NM_001173786.1	Coagulation factor X (Coagulation factor X precursor)	FA10	1155	22	-21.2	1025
ssa-miR-150-5p	NM_001173805.1	C-terminal-binding protein 1	CTBP1	1506	22	-26.1	1177
ssa-miR-150-5p	NM_001173826.1	Signal peptide peptidase-like 2A (Signal peptide peptidase-like 2A precursor)	PSL2	521	22	-23.9	106
ssa-miR-150-5p	NM_001173853.1	Ubiquitin-conjugating enzyme E2 Z	UBE2Z	585	22	-23.2	232
ssa-miR-150-5p	NM_001173861.1	DET1 homolog (DET1 homolog isoform X1)	DET1	320	22	-21.8	124
ssa-miR-150-5p	NM_001173866.1	C9orf25 homolog (CI025 protein)	CI025	1407	22	-30.2	618
ssa-miR-150-5p	NM_001173868.1	Gamma-tubulin complex component	GCP4	712	22	-28.2	322
ssa-miR-150-5p	NM_001173888.1	Protoporphyrinogen oxidase (EC 1.3.3.4)	PPOX	1040	22	-22.4	104
ssa-miR-150-5p	NM_001173902.1	E3 ubiquitin-protein ligase rnf146 (EC 2.3.2.27) (RING finger protein 146) (RING-type E3 ubiquitin transferase rnf146)	rnf146	1117	22	-26.9	176
ssa-miR-150-5p	NM_001173918.1	NEDD8-conjugating enzyme Ubc12 (EC 6.3.2.19)	UBC12	1586	22	-31.1	691
ssa-miR-150-5p	NM_001173918.1	NEDD8-conjugating enzyme Ubc12 (EC 6.3.2.19)	UBC12	1586	22	-22.0	738
ssa-miR-150-5p	NM_001173960.1	Prolyl 4-hydroxylase subunit alpha-2 (prolyl 4-hydroxylase subunit alpha-2 precursor) (EC 1.14.11.2)	P4HA2	449	22	-18.7	121
ssa-miR-150-5p	NM_001279003.1	Histone chaperone asf1-A (histone chaperone asf1b-B-like)	AS1LA	1259	22	-24.0	1031
ssa-miR-150-5p	NM_001279024.1	Histone RNA hairpin-binding protein	SLBP1	464	22	-21.3	208
ssa-miR-150-5p	NM_001279036.1	Histone acetyltransferase (EC 2.3.1.48)	MYST2	2272	22	-22.4	628
ssa-miR-150-5p	NM_001279114.1	Cerebellin-2-like protein (cerebellin-2-like protein isoform X1) (cerebellin-2-like protein precursor)	cbln2b	917	22	-19.2	259
ssa-miR-150-5p	NM_001320020.1	Suppressor of cytokine signaling 1 (suppressor of cytokine signaling 1-like)	SOCS1	119	22	-22.4	33
ssa-miR-155-5p	NM_001123526.1	Nucleoside diphosphate kinase (EC 2.7.4.6)	NDKA	240	23	-22.0	52
ssa-miR-155-5p	NM_001123567.2	Elongation of very long chain fatty acids protein 5 (EC 2.3.1.199) (3-keto acyl-CoA synthase ELOVL5) (ELOVL fatty acid elongase 5) (ELOVL FA elongase 5) (Very long chain 3-ketoacyl-CoA synthase 5) (Very long chain 3-oxoacyl-CoA synthase 5)	elvol5a	978	23	-19.3	686
ssa-miR-155-5p	NM_001123581.1	C type lectin receptor C	LOC100136448	627	23	-24.7	277
ssa-miR-155-5p	NM_001123611.1	CD4-1-like protein (CD4-like protein isoform 1 precursor) (CD4-like protein isoform X1)	LOC100136502	617	23	-18.2	240
ssa-miR-155-5p	NM_001123630.1	Transporter	slc6a6	2005	23	-21.4	1148
ssa-miR-155-5p	NM_001139591.1	Y+L amino acid transporter 1 (Y+LAT1)-like	LOC100194505	708	23	-22.5	382
ssa-miR-155-5p	NM_001139599.1	Reticulon	rtn2	660	23	-20.3	261
ssa-miR-155-5p	NM_001139613.1	lysosome-related ORGANELLE complex-1 subunit 1	bloc1s1	1437	23	-18.8	15
ssa-miR-155-5p	NM_001139632.1	DNA-damage-inducible transcript 4-like	Ddit4l	1122	23	-24.3	264
ssa-miR-155-5p	NM_001139705.1	Adenylosuccinate synthetase isozyme 1 B (AMPSase 1 B) (AdSS 1 B) (EC 6.3.4.4) (Adenylosuccinate synthetase, basic isozyme B) (Adenylosuccinate synthetase, muscle isozyme B) (M-type adenylosuccinate synthetase B) (IMP--aspartate ligase 1 B)	adss1b	1212	23	-20.8	455
ssa-miR-155-5p	NM_001139807.1	Nuclear factor erythroid 2-related factor 2	NF2L2	413	23	-21.0	9
ssa-miR-155-5p	NM_001139825.1	Cation-dependent mannose-6-phosphate receptor (Cation-dependent mannose-6-phosphate receptor precursor)	MPRD	2172	23	-23.5	1530
ssa-miR-155-5p	NM_001139942.1	Cold shock domain-containing protein C2 (cold shock domain-containing protein C2 isoform X1)	CSDC2	1207	23	-18.5	336
ssa-miR-155-5p	NM_001139953.1	Retinoblastoma-binding protein 6	RBBP6	1043	23	-19.0	804
ssa-miR-155-5p	NM_001139985.1	RanBP-type and C3HC4-type zinc finger-containing protein 1	UB7I3	1144	23	-21.5	599
ssa-miR-155-5p	NM_001140007.1	Glyoxylate reductase	GYAR	1004	23	-20.2	53
ssa-miR-155-5p	NM_001140007.1	Glyoxylate reductase	GYAR	1004	23	-19.6	906
ssa-miR-155-5p	NM_001140047.1	Granulins (Granulins precursor)	GRN	1361	23	-19.4	524
ssa-miR-155-5p	NM_001140065.1	Metaxin	MTX1	1587	23	-18.1	529
ssa-miR-155-5p	NM_001140097.1	Protein-glutamine gamma-glutamyltransferase K (transglutaminase 1 (K polypeptide epidermal type I, protein-glutamine-gamma-glutamyltransferase)) (transglutaminase 1 (K polypeptide epidermal type I, protein-glutamine-gamma-glutamyltransferase) isoform X1)	TGM1	921	23	-20.7	728
ssa-miR-155-5p	NM_001140157.1	Tropomyosin alpha-4 chain	TPM4	1312	23	-19.1	245
ssa-miR-155-5p	NM_001140174.1	Motile sperm domain-containing protein 2	MSPD2	1393	23	-21.9	301
ssa-miR-155-5p	NM_001140205.1	Probable aminopeptidase NPEPL1	PEPL1	735	23	-19.1	303
ssa-miR-155-5p	NM_001140238.1	Alpha-N-acetylgalactosaminide alpha-2,6-sialyltransferase 6	SIA7F	1433	23	-21.2	1274
ssa-miR-155-5p	NM_001140241.1	Insulinoma-associated protein 1	INSM1	592	23	-19.6	147
ssa-miR-155-5p	NM_001140264.1	Acyl-CoA dehydrogenase family member 10	ACD10	1750	23	-24.5	105
ssa-miR-155-5p	NM_001140280.1	Gap junction protein	CXB6	1541	23	-18.8	906
ssa-miR-155-5p	NM_001140294.1	WASH complex subunit 3 (Coiled-coil domain-containing protein 53)	washc3	1455	23	-19.1	405
ssa-miR-155-5p	NM_001140342.1	Exocyst complex component 8	EXOC8	402	23	-23.0	197
ssa-miR-155-5p	NM_001140359.1	UAP56-interacting factor (Forty-two-three domain-containing protein 1) (Protein 40-2-3)	fyttd1	1020	23	-22.3	194
ssa-miR-155-5p	NM_001140415.1	Proteasome assembly chaperone 1	PSMG1	1226	23	-19.6	379
ssa-miR-155-5p	NM_001140454.1	Beta-4C adrenergic receptor	ADB4C	603	23	-21.3	261
ssa-miR-155-5p	NM_001140501.1	GRINL1B	GRL1B	555	23	-23.9	318
ssa-miR-155-5p	NM_001140586.2	Ribonuclease P protein subunit p21	RP21	400	23	-21.6	130
ssa-miR-155-5p	NM_001140679.2	Prefoldin subunit 4	PFD4	703	23	-18.5	499
ssa-miR-155-5p	NM_001140814.1	Pro-neuregulin-4, membrane-bound isoform	NRG4	850	23	-18.1	767
ssa-miR-155-5p	NM_001140865.1	C-C motif chemokine 25 (C-C motif chemokine 25 precursor)	CCL25	538	23	-24.4	277
ssa-miR-155-5p	NM_001140865.1	C-C motif chemokine 25 (C-C motif chemokine 25 precursor)	CCL25	538	23	-21.6	333
ssa-miR-155-5p	NM_001140876.1	Calmodulin-like protein 4	CALL4	341	23	-21.7	89
ssa-miR-155-5p	NM_001140876.1	Calmodulin-like protein 4	CALL4	341	23	-21.7	145
ssa-miR-155-5p	NM_001140876.1	Calmodulin-like protein 4	CALL4	341	23	-20.8	58
ssa-miR-155-5p	NM_001140876.1	Calmodulin-like protein 4	CALL4	341	23	-19.9	122
ssa-miR-155-5p	NM_001141194.1	Programmed Cell death protein 2	PDCD2	304	23	-19.6	263
ssa-miR-155-5p	NM_001141409.1	Antigen KI-67	ki67	652	23	-19.9	577
ssa-miR-155-5p	NM_001141419.2	Sperm acrosome membrane-associated protein 4 (Sperm acrosome membrane-associated protein 4 precursor)	SACA4	609	23	-20.2	427
ssa-miR-155-5p	NM_001141439.1	Trafficking protein particle complex subunit	TPPC3	704	23	-18.9	663
ssa-miR-155-5p	NM_001141517.1	C1orf50 homolog (CA050 protein)	CA050	669	23	-22.1	291
ssa-miR-155-5p	NM_001141547.1	Macrophage migration inhibitory factor	MIF	182	23	-20.3	45
ssa-miR-155-5p	NM_001141561.2	Tetraspanin	TSN7	878	23	-22.6	476
ssa-miR-155-5p	NM_001141602.2	Cysteine protease (EC 3.4.22.-)	ATG4A	475	23	-19.2	39
ssa-miR-155-5p	NM_001141645.1	E3 ubiquitin-protein ligase MARCH3 (EC 6.3.2.19) (E3 ubiquitin-protein ligase MARCH3 isoform X1)	MARH3	1421	23	-18.3	229
ssa-miR-155-5p	NM_001141707.1	Wilms tumor 1 associated protein-like	LOC100196682	2253	23	-21.5	942
ssa-miR-155-5p	NM_001141710.1	Fructose-bisphosphate aldolase (EC 4.1.2.13)	ALDOC	771	23	-20.7	379
ssa-miR-155-5p	NM_001141747.1	Pleckstrin homology Sec7 and coiled-coil domains-binding protein	PSCBP	920	23	-19.2	121
ssa-miR-155-5p	NM_001141747.1	Pleckstrin homology Sec7 and coiled-coil domains-binding protein	PSCBP	920	23	-18.0	255
ssa-miR-155-5p	NM_001141762.1	5-AMP-activated protein kinase subunit gamma-1	AAKG1	1536	23	-18.9	1171
ssa-miR-155-5p	NM_001141773.1	Tumor necrosis factor receptor superfamily member 1A (Tumor necrosis factor receptor superfamily member 1A precursor)	TNR1A	1697	23	-23.0	864
ssa-miR-155-5p	NM_001146361.1	Ubiquitin-conjugating enzyme E2 B (EC 6.3.2.19)	UBE2B	963	23	-22.9	383
ssa-miR-155-5p	NM_001146454.1	EF-hand domain-containing protein 1 (EF-hand domain-containing protein D1)	EFHD1	680	23	-22.2	575
ssa-miR-155-5p	NM_001146455.1	Delta-interacting protein A	DIPA	558	23	-19.0	372
ssa-miR-155-5p	NM_001146501.1	C7orf47 (CG047 protein) (CG047 protein isoform X1)	CG047	155	23	-21.0	39
ssa-miR-155-5p	NM_001165309.1	ZK652.6	YOY6	1424	23	-19.6	264
ssa-miR-155-5p	NM_001165312.1	Thromboxane-A synthase	THAS	762	23	-18.5	134
ssa-miR-155-5p	NM_001165314.1	Calcipressin-2 (calcipressin-2 isoform X1)	RCAN2	2537	23	-19.9	792
ssa-miR-155-5p	NM_001165361.1	Transmembrane protein 56-B	TM56B	2891	23	-19.1	2606
ssa-miR-155-5p	NM_001165376.1	Glucocorticoid-induced transcript 1 protein	GLCI1	454	23	-25.0	144
ssa-miR-155-5p	NM_001165381.1	SH2/SH3 adaptor crk (adapter molecule crk)	CRK	2925	23	-19.2	1529
ssa-miR-155-5p	NM_001165381.1	SH2/SH3 adaptor crk (adapter molecule crk)	CRK	2925	23	-18.8	2234
ssa-miR-155-5p	NM_001165392.1	Zona pellucida-like domain-containing protein 1 (ZP domain-containing protein 1) (Cupulin) [Cleaved into: Zona pellucida-like domain-containing protein 1, secreted form]	zpld1	1539	23	-18.8	1367
ssa-miR-155-5p	NM_001165407.1	Translocating chain-associated membrane protein	TR1L1	2415	23	-20.7	129
ssa-miR-155-5p	NM_001173566.1	cAMP-responsive element modulator (cAMP-responsive element modulator isoform X1)	CREM	2865	23	-22.9	1291
ssa-miR-155-5p	NM_001173594.1	Transmembrane protein 34	TMM34	1363	23	-21.8	1205
ssa-miR-155-5p	NM_001173606.1	Phosphatidylserine decarboxylase proenzyme, mitochondrial (EC 4.1.1.65) [Cleaved into: Phosphatidylserine decarboxylase beta chain; Phosphatidylserine decarboxylase alpha chain]	PISD	3125	23	-23.0	1837
ssa-miR-155-5p	NM_001173607.1	Exostosin-2	EXT2	1113	23	-18.3	914
ssa-miR-155-5p	NM_001173615.1	Retinoblastoma-associated protein	RB	874	23	-19.6	559
ssa-miR-155-5p	NM_001173659.1	Centaurin-beta-5	CENB5	1293	23	-18.9	678
ssa-miR-155-5p	NM_001173664.1	Neuroglobin-1 (neuroglobin isoform X1)	NGB1	2486	23	-24.0	2001
ssa-miR-155-5p	NM_001173664.1	Neuroglobin-1 (neuroglobin isoform X1)	NGB1	2486	23	-19.3	1953
ssa-miR-155-5p	NM_001173689.1	Long-chain-fatty-acid--CoA ligase 4 (long-chain-fatty-acid--CoA ligase 4 isoform X2)	ACSL4	2239	23	-22.2	297
ssa-miR-155-5p	NM_001173693.1	Rhomboid-like protease 4 (rhomboid-like protease 4 isoform X2) (rhomboid-like protease 4 isoform X3)	RHBL4	935	23	-22.6	134
ssa-miR-155-5p	NM_001173776.1	Clarin-3	CLRN3	1199	23	-22.8	508
ssa-miR-155-5p	NM_001173776.1	Clarin-3	CLRN3	1199	23	-20.6	540
ssa-miR-155-5p	NM_001173776.1	Clarin-3	CLRN3	1199	23	-19.3	755
ssa-miR-155-5p	NM_001173841.1	Hsp90 co-chaperone Cdc37-like 1	CD37L	803	23	-20.5	286
ssa-miR-155-5p	NM_001173854.1	Inositol-1-monophosphatase (EC 3.1.3.25)	IMPA1	1989	23	-18.7	1392
ssa-miR-155-5p	NM_001173892.1	Ras-related protein Rab-3B	RAB3B	1476	23	-18.6	317
ssa-miR-155-5p	NM_001173913.1	Lysophosphatidylcholine acyltransferase 2	PCAT2	1387	23	-18.9	7
ssa-miR-155-5p	NM_001173936.1	Proteolipid protein DM beta	DMB	2009	23	-24.9	1705
ssa-miR-155-5p	NM_001193547.1	selenoprotein U	selu	57	23	-18.3	2
ssa-miR-155-5p	NM_001279036.1	Histone acetyltransferase (EC 2.3.1.48)	MYST2	2272	23	-19.6	2142
ssa-miR-155-5p	NM_001279087.1	Mul1b (Mul1b protein)	Mul1b	924	23	-22.5	562
ssa-miR-155-5p	NM_001315327.1	NADH dehydrogenase iron-sulfur protein 8, mitochondrial	NDUS8	336	23	-18.3	242
ssa-miR-200ae-3p	NM_001123545.1	Cardiac hormone (cardiac hormone precursor)	LOC100136387	755	23	-18.3	594
ssa-miR-200ae-3p	NM_001123730.1	FXYD domain-containing ion transport regulator		346	23	-19.0	109
ssa-miR-200ae-3p	NM_001139610.1	small Heat shock protein-like (small heat shock protein-like isoform X1)	hspb6l	989	23	-22.3	123
ssa-miR-200ae-3p	NM_001139619.1	Eukaryotic translation initiation factor 4E-1A	eif4e1a	585	23	-18.5	360
ssa-miR-200ae-3p	NM_001139655.1	Limb and Neural patterns A-like (limb and neural patterns a-like isoform X1)	LOC100194569	885	23	-18.0	669
ssa-miR-200ae-3p	NM_001139765.1	Cell division protein kinase 9	CDK9	774	23	-20.4	148
ssa-miR-200ae-3p	NM_001139818.1	Beclin-1	BECN1	1627	23	-21.6	891
ssa-miR-200ae-3p	NM_001139842.1	BNIP2 motif-containing molecule at the C-terminal region 1	BMCC1	1346	23	-22.2	436
ssa-miR-200ae-3p	NM_001139852.1	Interferon regulatory factor 5	IRF5	565	23	-20.5	306
ssa-miR-200ae-3p	NM_001139863.1	Hematopoietically-expressed Homeobox protein hhex	HHEX	1469	23	-18.0	1415
ssa-miR-200ae-3p	NM_001139913.1	CCAAT/enhancer-binding protein	CEBPB	531	23	-18.1	248
ssa-miR-200ae-3p	NM_001139927.1	Glucagon family neuropeptide (Glucagon family neuropeptides) (Glucagon family neuropeptides precursor)	PACA	1549	23	-18.1	874
ssa-miR-200ae-3p	NM_001139932.1	72 kDa type IV collagenase (72 kDa type IV collagenase precursor) (EC 3.4.24.24)	MMP2	956	23	-20.9	329
ssa-miR-200ae-3p	NM_001139956.1	DnaJ homolog subfamily C member 7	DNJC7	1535	23	-19.1	1226
ssa-miR-200ae-3p	NM_001139956.1	DnaJ homolog subfamily C member 7	DNJC7	1535	23	-18.5	403
ssa-miR-200ae-3p	NM_001139956.1	DnaJ homolog subfamily C member 7	DNJC7	1535	23	-18.4	441
ssa-miR-200ae-3p	NM_001139972.1	C-C chemokine receptor type 6	CCR6	771	23	-21.9	515
ssa-miR-200ae-3p	NM_001139998.1	transcriptional regulator ERG	ERG	1622	23	-21.8	1412
ssa-miR-200ae-3p	NM_001139999.1	Connective tissue growth factor (Connective tissue growth factor precursor)	CTGF	961	23	-19.3	629
ssa-miR-200ae-3p	NM_001140076.1	CAAX prenyl protease (EC 3.4.24.84)	FACE1	1090	23	-20.6	1011
ssa-miR-200ae-3p	NM_001140082.1	Interferon-induced transmembrane protein 5 (dispanin subfamily A member 2b-like)	IFM5	1641	23	-20.5	631
ssa-miR-200ae-3p	NM_001140112.1	K1754 protein (KIAA1754 homolog)	K1754	1120	23	-19.8	398
ssa-miR-200ae-3p	NM_001140147.1	S-methyl-5'-thioadenosine phosphorylase (EC 2.4.2.28) (5'-methylthioadenosine phosphorylase) (MTA phosphorylase) (MTAP) (MTAPase)	MTAP	1323	23	-19.8	1131
ssa-miR-200ae-3p	NM_001140224.1	Phosphate transporter	S20AA	396	23	-18.1	188
ssa-miR-200ae-3p	NM_001140236.1	C7orf57 homolog (CG057 protein)	CG057	2929	23	-19.1	1567
ssa-miR-200ae-3p	NM_001140262.1	Double-strand-break repair protein rad21 homolog	RAD21	924	23	-19.6	243
ssa-miR-200ae-3p	NM_001140269.1	Butyrate response factor 2	TISD	1543	23	-21.0	133
ssa-miR-200ae-3p	NM_001140325.1	Dr1	NC2B	1694	23	-18.0	1054
ssa-miR-200ae-3p	NM_001140390.1	Elongation of very long chain fatty acids protein (EC 2.3.1.199) (Very-long-chain 3-oxoacyl-CoA synthase)	ELOV7	1423	23	-19.9	548
ssa-miR-200ae-3p	NM_001140398.1	C12orf11 (CL011 protein)	CL011	293	23	-27.2	238
ssa-miR-200ae-3p	NM_001140405.2	antizyme inhibitor 1	AZIN1	975	23	-20.3	508
ssa-miR-200ae-3p	NM_001140409.1	F-box/LRR-repeat protein 15	fbxl15	1048	23	-21.8	920
ssa-miR-200ae-3p	NM_001140413.1	2,5-diketo-D-gluconic acid reductase A	DKGA	947	23	-20.3	67
ssa-miR-200ae-3p	NM_001140419.1	Proline-rich protein PRCC	PRCC	722	23	-21.3	344
ssa-miR-200ae-3p	NM_001140441.1	Regulator of G-protein signaling 14 (regulator of G-protein signalling 14)	RGS14	649	23	-22.4	534
ssa-miR-200ae-3p	NM_001140451.1	Butyrate response factor 1	TISB	1127	23	-18.7	851
ssa-miR-200ae-3p	NM_001140462.1	Methylosome protein 50 (methylosome protein 50 isoform X1)	MEP50	1130	23	-25.6	91
ssa-miR-200ae-3p	NM_001140476.1	Homeobox protein PKNOX1 (homeobox protein PKNOX1 isoform X1)	PKNX1	561	23	-19.2	326
ssa-miR-200ae-3p	NM_001140478.1	Microfibrillar-associated protein 3-like (Microfibrillar-associated protein 3-like precursor)	MFA3L	1300	23	-21.3	444
ssa-miR-200ae-3p	NM_001140490.1	Myristoylated alanine-rich C-kinase substrate	MARCS	1207	23	-18.1	291
ssa-miR-200ae-3p	NM_001140508.1	SH2 domain-containing protein 4A	SH24A	737	23	-23.4	609
ssa-miR-200ae-3p	NM_001140531.1	Glucosamine-6-phosphate isomerase (EC 3.5.99.6) (Glucosamine-6-phosphate deaminase)	GNPI	859	23	-22.2	296
ssa-miR-200ae-3p	NM_001140545.1	Integral membrane protein GPR137	G137A	1337	23	-23.3	108
ssa-miR-200ae-3p	NM_001140565.1	RING finger protein 10	RNF10	1215	23	-21.2	944
ssa-miR-200ae-3p	NM_001140571.1	Neuroplastin (Neuroplastin precursor)	NPTN	1115	23	-21.8	575
ssa-miR-200ae-3p	NM_001140600.1	ADP-ribosylation factor-like protein 4D	ARL4D	569	23	-19.9	396
ssa-miR-200ae-3p	NM_001140600.1	ADP-ribosylation factor-like protein 4D	ARL4D	569	23	-19.1	143
ssa-miR-200ae-3p	NM_001140657.2	Damage-regulated autophagy modulator	DRAM	468	23	-23.4	210
ssa-miR-200ae-3p	NM_001140772.1	Guanylate-binding protein 7	GBP7	903	23	-19.1	436
ssa-miR-200ae-3p	NM_001140861.2	Secretory carrier-associated membrane protein (Secretory carrier membrane protein)	SCAM4	396	23	-18.1	154
ssa-miR-200ae-3p	NM_001140862.1	Cholesterol 25-hydroxylase-like protein A	C25HA	485	23	-18.1	398
ssa-miR-200ae-3p	NM_001140906.2	Coiled-coil-helix-coiled-coil-helix domain-containing protein 8 (coiled-coil-helix-coiled-coil-helix domain-containing protein 8 isoform X1)	CHCH8	637	23	-18.1	301
ssa-miR-200ae-3p	NM_001141045.1	Acyl-protein thioesterase 1	LYPA1	498	23	-19.5	203
ssa-miR-200ae-3p	NM_001141114.1	EEF1A lysine methyltransferase 2 (EC 2.1.1.-) (Methyltransferase-like protein 10) (Protein-lysine N-methyltransferase METTL10)	METLA	157	23	-19.1	113
ssa-miR-200ae-3p	NM_001141241.1	Ras-related protein Rab-27B (ras-related protein Rab-27B isoform X1)	RB27B	405	23	-21.9	202
ssa-miR-200ae-3p	NM_001141246.2	C14orf138 (CN138 protein)	CN138	622	23	-18.5	524
ssa-miR-200ae-3p	NM_001141302.1	Phosphatidylethanolamine N-methyltransferase (PEAMT) (PEMT) (EC 2.1.1.17) (EC 2.1.1.71) (Phospholipid methyltransferase) (PLMT)	PEMT	463	23	-19.3	227
ssa-miR-200ae-3p	NM_001141352.1	H2.0-like homeobox protein	HLX	385	23	-19.4	153
ssa-miR-200ae-3p	NM_001141385.1	BolA-like protein 3	BOLA3	734	23	-19.7	148
ssa-miR-200ae-3p	NM_001141488.1	AP-3 complex subunit sigma-1	AP3S1	451	23	-18.6	225
ssa-miR-200ae-3p	NM_001141555.1	Noggin	NOGG3	295	23	-18.4	132
ssa-miR-200ae-3p	NM_001141584.1	Serine/threonine/tyrosine-interacting protein	STYX	420	23	-22.4	209
ssa-miR-200ae-3p	NM_001141645.1	E3 ubiquitin-protein ligase MARCH3 (EC 6.3.2.19) (E3 ubiquitin-protein ligase MARCH3 isoform X1)	MARH3	1421	23	-19.0	56
ssa-miR-200ae-3p	NM_001141679.1	BCL2/adenovirus E1B interacting protein 3-like	bnip3l	1928	23	-18.2	1309
ssa-miR-200ae-3p	NM_001141714.1	Beta-Ala-His dipeptidase	CNDP1	405	23	-18.4	31
ssa-miR-200ae-3p	NM_001141733.1	Rab GDP dissociation inhibitor	GDIB	1115	23	-23.7	970
ssa-miR-200ae-3p	NM_001141751.1	Alpha-N-acetylgalactosaminide alpha-2,6-sialyltransferase 3 (Alpha-N-acetylgalactosaminide alpha-2,6-sialyltransferase 3 precursor)	SIA7C	1170	23	-19.5	107
ssa-miR-200ae-3p	NM_001141785.1	Replication protein A subunit	RFA1	1472	23	-23.0	343
ssa-miR-200ae-3p	NM_001141907.1	Homeobox protein HoxC12aa	HoxC12aa	103	23	-23.9	30
ssa-miR-200ae-3p	NM_001146356.1	SNARE-associated protein Snapin	S25BP	981	23	-20.8	886
ssa-miR-200ae-3p	NM_001146472.1	ZK1236.4	YO84	556	23	-18.4	133
ssa-miR-200ae-3p	NM_001146563.1	Trophoblast glycoprotein (trophoblast glycoprotein precursor)	TPBG	242	23	-22.2	154
ssa-miR-200ae-3p	NM_001146578.1	Placental protein 25	PP25	505	23	-20.9	281
ssa-miR-200ae-3p	NM_001146626.1	Vesicle transport protein GOT1A	GOT1A	496	23	-18.7	425
ssa-miR-200ae-3p	NM_001165290.1	DNA-damage-inducible transcript 4-like protein	DDT4L	665	23	-19.9	461
ssa-miR-200ae-3p	NM_001165322.1	Band 4.1-like protein 4	E41L4	1050	23	-24.0	611
ssa-miR-200ae-3p	NM_001165354.1	Ubiquitin-conjugating enzyme E2 H (EC 6.3.2.19)	UBE2H	2758	23	-19.6	2304
ssa-miR-200ae-3p	NM_001165381.1	SH2/SH3 adaptor crk (adapter molecule crk)	CRK	2925	23	-20.3	162
ssa-miR-200ae-3p	NM_001165381.1	SH2/SH3 adaptor crk (adapter molecule crk)	CRK	2925	23	-18.4	2548
ssa-miR-200ae-3p	NM_001165398.1	Transcription factor VBP (thyrotrophic embryonic factor)	TEF	2205	23	-18.4	1660
ssa-miR-200ae-3p	NM_001165404.1	THAP domain-containing protein 7	THAP7	747	23	-18.5	671
ssa-miR-200ae-3p	NM_001165409.1	E3 ubiquitin-protein ligase RNF167 (E3 ubiquitin-protein ligase RNF167 isoform X1) (E3 ubiquitin-protein ligase RNF167 precursor)	RN167	2173	23	-19.9	400
ssa-miR-200ae-3p	NM_001171847.1	CD3 epsilon (CD3epsilon isoform 2 precursor)	LOC100136516	628	23	-18.6	152
ssa-miR-200ae-3p	NM_001173567.1	General transcription factor IIE subunit 1	T2EA	1336	23	-18.9	938
ssa-miR-200ae-3p	NM_001173567.1	General transcription factor IIE subunit 1	T2EA	1336	23	-18.6	203
ssa-miR-200ae-3p	NM_001173570.1	Differentially expressed in FDCP 8 homolog	DEFI8	1331	23	-18.9	875
ssa-miR-200ae-3p	NM_001173577.1	Ras-related protein Rab-31	RAB31	4066	23	-20.1	1219
ssa-miR-200ae-3p	NM_001173593.1	Mitoferrin-2	MFRN2	2063	23	-18.6	1116
ssa-miR-200ae-3p	NM_001173670.1	Signal transducer and activator of transcription	STAT4	444	23	-19.0	255
ssa-miR-200ae-3p	NM_001173675.1	Transmembrane protein 149	TM149	1556	23	-21.0	1295
ssa-miR-200ae-3p	NM_001173709.1	ADP-ribosylation factor-like 15 (ADP-ribosylation factor-like 15 isoform X2) (ADP-ribosylation factor-like protein 15)	ARL15	2389	23	-19.2	1234
ssa-miR-200ae-3p	NM_001173710.1	Interleukin-6 receptor subunit alpha (Interleukin-6 receptor subunit alpha precursor)	IL6RA	278	23	-18.9	107
ssa-miR-200ae-3p	NM_001173756.1	Homeobox protein Nkx-2.3	NKX23	796	23	-19.2	122
ssa-miR-200ae-3p	NM_001173764.1	Parvalbumin alpha (parvalbumin alpha isoform X1)	PRVA	1963	23	-19.2	1329
ssa-miR-200ae-3p	NM_001173771.1	ADP-ribosylation factor-like 4 (ADP-ribosylation factor-like protein 4A)	ARL4A	1668	23	-18.7	655
ssa-miR-200ae-3p	NM_001173775.1	FAM55C	FA55C	1717	23	-23.5	1202
ssa-miR-200ae-3p	NM_001173800.1	Beta-1,3-glucosyltransferase (Beta-1,3-glucosyltransferase precursor)	B3GLT	572	23	-22.5	310
ssa-miR-200ae-3p	NM_001173812.1	Autophagy protein 5	ATG5	2011	23	-21.7	1788
ssa-miR-200ae-3p	NM_001173815.1	GATS (GATS-like protein 1)	GATS	1190	23	-20.6	101
ssa-miR-200ae-3p	NM_001173830.1	Bile acid receptor	NR1H4	328	23	-19.1	215
ssa-miR-200ae-3p	NM_001173835.1	Sialin	S17A5	711	23	-18.5	558
ssa-miR-200ae-3p	NM_001173838.1	Single Ig IL-1-related receptor precursor	sigir	1190	23	-19.3	902
ssa-miR-200ae-3p	NM_001173870.1	Ras-related protein Rab-9A	RAB9A	1566	23	-19.8	1369
ssa-miR-200ae-3p	NM_001173897.1	Palmitoyltransferase (EC 2.3.1.225)	ZDH11	705	23	-23.1	200
ssa-miR-200ae-3p	NM_001173920.1	Fructose-bisphosphate aldolase (EC 4.1.2.13)	ALDOA	2303	23	-18.6	619
ssa-miR-200ae-3p	NM_001173925.1	Voltage-dependent L-type calcium channel subunit beta-2	CACB2	1608	23	-25.0	161
ssa-miR-200ae-3p	NM_001173929.1	Stress 70 protein chaperone microsome-associated 60 kDa protein (Stress 70 protein chaperone microsome-associated 60 kDa protein precursor)	STCH	2615	23	-22.2	515
ssa-miR-200ae-3p	NM_001173936.1	Proteolipid protein DM beta	DMB	2009	23	-20.1	262
ssa-miR-200ae-3p	NM_001173959.1	Ras-related protein Rap-2c	RAP2C	762	23	-24.3	84
ssa-miR-200ae-3p	NM_001173962.1	StAR-related lipid transfer protein 3	STAR3	1391	23	-22.3	1009
ssa-miR-200ae-3p	NM_001204100.1	Eomesodermin	Eomes	348	23	-18.1	211
ssa-miR-2188-3p	NM_001123523.1	DJ-1 (dj-1 protein)	dj-1	472	22	-20.9	252
ssa-miR-2188-3p	NM_001123533.1	Cystic fibrosis transmembrane conductance regulator (EC 5.6.1.6) (ATP-binding cassette sub-family C member 7) (Channel conductance-controlling ATPase) (cAMP-dependent chloride channel)	LOC100136364	671	22	-26.3	237
ssa-miR-2188-3p	NM_001123543.1	Aryl hydrocarbon receptor 2 delta	AhR2d	2103	22	-24.2	109
ssa-miR-2188-3p	NM_001123543.1	Aryl hydrocarbon receptor 2 delta	AhR2d	2103	22	-22.9	1888
ssa-miR-2188-3p	NM_001123547.1	Actinin-associated LIM protein (alkaline phosphatase) (EC 3.1.3.1)	alp	231	22	-21.6	6
ssa-miR-2188-3p	NM_001123549.1	Myostatin 1a (myostatin 1a precursor)	gdf-8	1265	22	-22.8	567
ssa-miR-2188-3p	NM_001123549.1	Myostatin 1a (myostatin 1a precursor)	gdf-8	1265	22	-20.9	756
ssa-miR-2188-3p	NM_001123552.1	Interleukin 1 receptor accessory protein (interleukin 1 receptor accessory protein precursor)	il-1racp	335	22	-19.6	30
ssa-miR-2188-3p	NM_001123594.1	Growth hormone receptor isoform 2 (growth hormone receptor isoform 2 precursor)	LOC100136463	814	22	-22.2	5
ssa-miR-2188-3p	NM_001123596.1	Follistatin (follistatin precursor)	LOC100136466	1046	22	-23.9	60
ssa-miR-2188-3p	NM_001123616.1	Ubiquitin-conjugating enzyme E2 variant 1 (ubiquitin-conjugating enzyme E2 variant 1-like)	LOC100136508	450	22	-21.3	130
ssa-miR-2188-3p	NM_001123619.1	Thymidylate kinase		739	22	-19.8	193
ssa-miR-2188-3p	NM_001123619.1	Thymidylate kinase		739	22	-18.3	609
ssa-miR-2188-3p	NM_001123634.1	Myostatin 1b (myostatin 1b precursor)	gdf-8	1127	22	-24.2	657
ssa-miR-2188-3p	NM_001123691.1	Toll-like leucine-rich repeat protein (toll-like leucine-rich repeat precursor)	TL/LRR tl/lrr	258	22	-24.3	159
ssa-miR-2188-3p	NM_001123708.1	SWS1 opsin (short wavelength-sensitive 1 opsin)	LOC100136943	2167	22	-24.2	109
ssa-miR-2188-3p	NM_001123708.1	SWS1 opsin (short wavelength-sensitive 1 opsin)	LOC100136943	2167	22	-22.9	1948
ssa-miR-2188-3p	NM_001123726.1	FXYD domain-containing ion transport regulator	fxyd9b	478	22	-18.4	268
ssa-miR-2188-3p	NM_001139584.1	Homeobox protein HoxB8ba (Homeobox protein HoxB8ba2)	HoxB8ba	385	22	-24.7	18
ssa-miR-2188-3p	NM_001139612.1	V-maf musculoaponeurotic fibrosarcoma oncogene-like	maffl	1764	22	-19.6	183
ssa-miR-2188-3p	NM_001139619.1	Eukaryotic translation initiation factor 4E-1A	eif4e1a	585	22	-19.6	214
ssa-miR-2188-3p	NM_001139640.1	Solute carrier family 25 member 3	LOC100194554	307	22	-27.9	48
ssa-miR-2188-3p	NM_001139654.1	Ssu72 RNA polymerase II CTD phosphatase-like	ssu72l	804	22	-23.6	95
ssa-miR-2188-3p	NM_001139690.1	Non-specific serine/threonine protein kinase (EC 2.7.11.1)	akt2	143	22	-18.1	51
ssa-miR-2188-3p	NM_001139714.1	Calmodulin (Calmodulin 2) (Calmodulin 2 (Phosphorylase kinase, delta)-1) (Calmodulin 2 (Phosphorylase kinase, delta)-2) (Calmodulin 2 (Phosphorylase kinase, delta)-3)	CALM	1003	22	-22.7	146
ssa-miR-2188-3p	NM_001139723.1	Transcription initiation factor IIE subunit beta	LOC106592956 LOC100194638	1206	22	-21.5	1126
ssa-miR-2188-3p	NM_001139782.1	Acyl-protein thioesterase 2 (acyl-protein thioesterase 2 isoform X2)	LYPA2	2067	22	-22.5	270
ssa-miR-2188-3p	NM_001139789.1	Nuclear transcription factor Y subunit gamma	NFYC	1539	22	-19.4	395
ssa-miR-2188-3p	NM_001139790.1	Homocysteine S-methyltransferase	MMUM	967	22	-20.5	197
ssa-miR-2188-3p	NM_001139792.1	MAP kinase-activated protein kinase 3 (mitogen-activated protein kinase 3) (EC 2.7.11.1)	MAPK3	1339	22	-27.5	456
ssa-miR-2188-3p	NM_001139795.1	Dimethylaniline monooxygenase [N-oxide-forming] (EC 1.14.13.8)	FMO5	709	22	-19.9	542
ssa-miR-2188-3p	NM_001139818.1	Beclin-1	BECN1	1627	22	-23.2	979
ssa-miR-2188-3p	NM_001139822.1	Anti-apoptotic protein NR13	NR13	1373	22	-19.0	1
ssa-miR-2188-3p	NM_001139848.1	Acyl-CoA dehydrogenase family member 11	ACD11	488	22	-23.5	20
ssa-miR-2188-3p	NM_001139880.1	Ran GTPase-activating protein 1 (retrograde Golgi transport protein RGP1 homolog)	RGP1	377	22	-21.2	1
ssa-miR-2188-3p	NM_001139890.1	60 kDa lysophospholipase	LPP60	1086	22	-21.7	619
ssa-miR-2188-3p	NM_001139915.1	cAMP-responsive element-binding protein-like 2	CRBL2	2112	22	-27.3	1656
ssa-miR-2188-3p	NM_001139916.1	Filamin-binding LIM protein 1	FBLI1	1146	22	-22.7	845
ssa-miR-2188-3p	NM_001139923.1	Beta-catenin-interacting protein 1	CNBP1	2052	22	-18.1	648
ssa-miR-2188-3p	NM_001139925.1	Retrovirus-related Pol polyprotein from transposon 17.6 (retrovirus-related Pol polyprotein from transposon 17.6 isoform X3)	POL3	1831	22	-20.7	48
ssa-miR-2188-3p	NM_001139925.1	Retrovirus-related Pol polyprotein from transposon 17.6 (retrovirus-related Pol polyprotein from transposon 17.6 isoform X3)	POL3	1831	22	-20.5	149
ssa-miR-2188-3p	NM_001139930.1	Ras-related protein Rab-6C	RAB6C	1948	22	-19.0	1558
ssa-miR-2188-3p	NM_001139931.1	CCAAT/enhancer-binding protein	CEBPA	914	22	-21.5	463
ssa-miR-2188-3p	NM_001139937.1	Ubiquitin-conjugating enzyme E2 R2	UB2R2	1260	22	-23.2	1042
ssa-miR-2188-3p	NM_001139958.1	Cell division cycle protein 27 homolog (cell division cycle protein 27 homolog isoform X1)	CDC27	579	22	-21.8	8
ssa-miR-2188-3p	NM_001139978.1	FUS-interacting serine-arginine-rich protein 1	FUSIP	848	22	-24.2	501
ssa-miR-2188-3p	NM_001139996.1	Ubiquitin-conjugating enzyme E2 J1	UB2J1	1187	22	-22.6	1081
ssa-miR-2188-3p	NM_001140009.1	Mediator of RNA polymerase II transcription subunit 6 (Mediator complex subunit 6)	MED6	861	22	-21.5	169
ssa-miR-2188-3p	NM_001140020.1	Transmembrane protein 163	TM163	1661	22	-26.8	1107
ssa-miR-2188-3p	NM_001140030.1	Endothelin B receptor-like protein 2 (Endothelin B receptor-like protein 2 precursor)	ETBR2	914	22	-18.0	125
ssa-miR-2188-3p	NM_001140035.1	Phospholipase A1 member A (phospholipase A1 member A precursor)	PLA1A	524	22	-25.9	206
ssa-miR-2188-3p	NM_001140065.1	Metaxin	MTX1	1587	22	-20.6	1189
ssa-miR-2188-3p	NM_001140066.1	N-terminal asparagine amidohydrolase	NTAN1	1280	22	-19.4	444
ssa-miR-2188-3p	NM_001140067.1	transcriptional activator protein Pur-beta	PURB	1643	22	-22.7	18
ssa-miR-2188-3p	NM_001140080.1	Enolase-phosphatase E1 (EC 3.1.3.77) (2,3-diketo-5-methylthio-1-phosphopentane phosphatase) (MASA homolog)	enoph1	780	22	-25.7	622
ssa-miR-2188-3p	NM_001140082.1	Interferon-induced transmembrane protein 5 (dispanin subfamily A member 2b-like)	IFM5	1641	22	-23.4	1079
ssa-miR-2188-3p	NM_001140107.1	Tyrosine phosphatase type IVA 2	TP4A2	1129	22	-23.5	206
ssa-miR-2188-3p	NM_001140155.1	Nuclear ubiquitous casein and cyclin-dependent kinases substrate	NUCKS	1737	22	-23.1	1501
ssa-miR-2188-3p	NM_001140163.1	Integral membrane protein GPR175	GP175	1945	22	-23.8	1571
ssa-miR-2188-3p	NM_001140181.1	T-cell acute lymphocytic leukemia protein 1 homolog	TAL1	1411	22	-23.5	564
ssa-miR-2188-3p	NM_001140181.1	T-cell acute lymphocytic leukemia protein 1 homolog	TAL1	1411	22	-19.6	857
ssa-miR-2188-3p	NM_001140188.1	Protein yippee-like	YPEL5	1241	22	-19.6	264
ssa-miR-2188-3p	NM_001140193.1	U6 small nuclear RNA (adenine-(43)-N(6))-methyltransferase (EC 2.1.1.-)	MET10	366	22	-19.0	277
ssa-miR-2188-3p	NM_001140203.1	Zinc finger protein SLUG	SLUG	792	22	-22.2	512
ssa-miR-2188-3p	NM_001140205.1	Probable aminopeptidase NPEPL1	PEPL1	735	22	-18.1	221
ssa-miR-2188-3p	NM_001140209.1	Dr1-associated corepressor	DRAP1	1378	22	-18.7	509
ssa-miR-2188-3p	NM_001140236.1	C7orf57 homolog (CG057 protein)	CG057	2929	22	-23.2	1861
ssa-miR-2188-3p	NM_001140236.1	C7orf57 homolog (CG057 protein)	CG057	2929	22	-22.6	1182
ssa-miR-2188-3p	NM_001140247.1	Proline-rich nuclear receptor coactivator 2	pnrc2	2475	22	-23.1	668
ssa-miR-2188-3p	NM_001140250.1	Nucleoporin p54 (nucleoporin 54)	NUP54	498	22	-26.7	131
ssa-miR-2188-3p	NM_001140259.1	Rho-related GTP-binding protein RhoE	RND3	1354	22	-24.4	651
ssa-miR-2188-3p	NM_001140263.1	Lissencephaly-1 homolog B	pafah1b1-2	1080	22	-20.7	948
ssa-miR-2188-3p	NM_001140280.1	Gap junction protein	CXB6	1541	22	-22.8	732
ssa-miR-2188-3p	NM_001140288.1	Polypyrimidine tract-binding protein 1	PTBP1	1626	22	-22.9	805
ssa-miR-2188-3p	NM_001140288.1	Polypyrimidine tract-binding protein 1	PTBP1	1626	22	-20.6	8
ssa-miR-2188-3p	NM_001140290.1	Gamma-enolase	ENOG	730	22	-19.6	1
ssa-miR-2188-3p	NM_001140295.1	Ubiquitin-conjugating enzyme E2 variant 3	UEVLD	1013	22	-21.6	11
ssa-miR-2188-3p	NM_001140301.1	Glutaredoxin (glutaredoxin-1) (EC 1.8.4.1) (glutaredoxin-1 isoform X2)	GLRX	1666	22	-20.0	48
ssa-miR-2188-3p	NM_001140302.1	Catalase (EC 1.11.1.6)	CATA	1687	22	-20.1	172
ssa-miR-2188-3p	NM_001140306.1	Galectin	LEG8	1588	22	-19.7	1343
ssa-miR-2188-3p	NM_001140309.1	Rhomboid domain-containing protein 1	RHBD1	866	22	-21.2	169
ssa-miR-2188-3p	NM_001140316.1	Protein BCCIP homolog	BCCIP	566	22	-19.7	13
ssa-miR-2188-3p	NM_001140361.1	Eukaryotic translation initiation factor 4E-1A	IF4EA	1525	22	-18.2	232
ssa-miR-2188-3p	NM_001140371.1	Spermatogenesis-associated protein 2	SPAT2	669	22	-21.7	26
ssa-miR-2188-3p	NM_001140386.1	Neuron-specific protein family member 1	NSG1	1466	22	-19.8	418
ssa-miR-2188-3p	NM_001140389.1	Syntabulin	SYBU	658	22	-26.0	137
ssa-miR-2188-3p	NM_001140406.1	Solute carrier family 35 member B1	S35B1	821	22	-18.2	355
ssa-miR-2188-3p	NM_001140413.1	2,5-diketo-D-gluconic acid reductase A	DKGA	947	22	-21.5	834
ssa-miR-2188-3p	NM_001140417.1	Neuroserpin (Neuroserpin precursor)	NEUS	791	22	-20.0	500
ssa-miR-2188-3p	NM_001140432.1	Kinase (EC 2.7.-.-)	IP6K2	1158	22	-29.8	92
ssa-miR-2188-3p	NM_001140435.1	GRB2-related adaptor protein 2	GRAP2	1041	22	-24.8	59
ssa-miR-2188-3p	NM_001140461.1	C3orf32 (CC032 protein)	CC032	713	22	-24.7	221
ssa-miR-2188-3p	NM_001140466.1	Ubiquitin-conjugating enzyme E2 G1	UB2G1	3055	22	-25.7	1739
ssa-miR-2188-3p	NM_001140468.1	Fasciculation and Elongation protein zeta-1 (fasciculation and elongation protein zeta-1 isoform X1)	FEZ1	1015	22	-23.0	322
ssa-miR-2188-3p	NM_001140479.1	snail homolog Sna	SNAI	1267	22	-25.4	452
ssa-miR-2188-3p	NM_001140500.1	Transmembrane protein 100	TM100	1109	22	-25.9	649
ssa-miR-2188-3p	NM_001140500.1	Transmembrane protein 100	TM100	1109	22	-22.1	474
ssa-miR-2188-3p	NM_001140515.1	G1/S-specific cyclin-D2	CCND2	3245	22	-27.6	884
ssa-miR-2188-3p	NM_001140521.1	Retinol dehydrogenase 14	RDH14	774	22	-21.8	399
ssa-miR-2188-3p	NM_001140533.1	Guanylate kinase (guanylate kinase isoform X3)	KGUA	1911	22	-21.7	313
ssa-miR-2188-3p	NM_001140547.1	N-glycosylase/DNA lyase (EC 4.2.99.18) (N-glycosylase/DNA lyase isoform X1)	OGG1	550	22	-19.3	389
ssa-miR-2188-3p	NM_001140551.1	Cleavage and polyadenylation specificity factor subunit 2 (Cleavage and polyadenylation specificity factor 100 kDa subunit)	CPSF2	518	22	-24.8	23
ssa-miR-2188-3p	NM_001140551.1	Cleavage and polyadenylation specificity factor subunit 2 (Cleavage and polyadenylation specificity factor 100 kDa subunit)	CPSF2	518	22	-24.4	118
ssa-miR-2188-3p	NM_001140560.1	Chloride intracellular channel protein	CLIC2	1532	22	-22.4	1339
ssa-miR-2188-3p	NM_001140579.1	Ubiquitin-conjugating enzyme E2 variant 2 (Ubiquitin-conjugating enzyme E2 variant 2 precursor)	UB2V2	710	22	-22.2	200
ssa-miR-2188-3p	NM_001140600.1	ADP-ribosylation factor-like protein 4D	ARL4D	569	22	-23.7	162
ssa-miR-2188-3p	NM_001140679.2	Prefoldin subunit 4	PFD4	703	22	-18.8	177
ssa-miR-2188-3p	NM_001140681.2	Ras-related protein ralB-B (v-ral simian leukemia viral oncogene homolog Bb (Ras related)) (v-ral simian leukemia viral oncogene homolog Bb (Ras related) isoform X1)	RALBB	143	22	-22.9	2
ssa-miR-2188-3p	NM_001140730.1	Methylated-DNA--protein-cysteine methyltransferase	MGMT	983	22	-22.7	741
ssa-miR-2188-3p	NM_001140760.2	Pre-mRNA cleavage complex 2 protein Pcf11	PCF11	1124	22	-20.8	942
ssa-miR-2188-3p	NM_001140817.2	COP9 signalosome complex subunit 7a	CSN7A	566	22	-23.4	77
ssa-miR-2188-3p	NM_001140824.1	methyltransferase NSUN6	NSUN6	582	22	-27.7	471
ssa-miR-2188-3p	NM_001140824.1	methyltransferase NSUN6	NSUN6	582	22	-25.0	16
ssa-miR-2188-3p	NM_001140838.1	Zinc finger SWIM domain-containing protein 7	ZSWM7	499	22	-26.3	96
ssa-miR-2188-3p	NM_001140854.1	dehydrogenase/reductase SDR family member 1 (dehydrogenase/reductase SDR family member 1 isoform X1)	DHRS1	210	22	-20.0	15
ssa-miR-2188-3p	NM_001140931.1	Selenoprotein S (selenoprotein S-like)	SELS	881	22	-18.9	192
ssa-miR-2188-3p	NM_001140940.1	Twist-related protein 2 (twist-related protein 2 isoform X1)	TWST2	603	22	-20.6	64
ssa-miR-2188-3p	NM_001140994.2	DNA-directed RNA polymerase III subunit RPC8 (EC 2.7.7.6)	RPC8	495	22	-20.4	270
ssa-miR-2188-3p	NM_001141048.1	Heterogeneous Nuclear ribonucleoprotein L	HNRPL	1031	22	-26.5	195
ssa-miR-2188-3p	NM_001141051.1	p2Y purinoceptor 11	P2Y11	180	22	-21.9	42
ssa-miR-2188-3p	NM_001141062.1	COMM domain-containing protein 6	COMD6	541	22	-22.7	454
ssa-miR-2188-3p	NM_001141079.1	Development and differentiation-enhancing factor-like 1	DDFL1	730	22	-22.0	8
ssa-miR-2188-3p	NM_001141087.1	NudC domain-containing protein 2	NUDC2	622	22	-19.1	8
ssa-miR-2188-3p	NM_001141151.2	Cell division control protein 2 homolog (cell division cycle 2) (cell division cycle 2 isoform X1)	CDC2	249	22	-18.8	4
ssa-miR-2188-3p	NM_001141156.1	Histidine triad Nucleotide-binding protein 1	HINT1	157	22	-19.1	1
ssa-miR-2188-3p	NM_001141165.2	Zinc finger protein 451	ZN451	439	22	-27.3	166
ssa-miR-2188-3p	NM_001141342.1	C-type natriuretic peptide 1 (C-type natriuretic peptide 1 isoform X1) (C-type natriuretic peptide 1 precursor)	ANFC1	548	22	-26.7	54
ssa-miR-2188-3p	NM_001141377.1	K0226 protein (KIAA0226)	K0226	582	22	-21.7	85
ssa-miR-2188-3p	NM_001141381.1	Isoamyl acetate-hydrolyzing esterase 1 homolog	IAH1	697	22	-22.7	27
ssa-miR-2188-3p	NM_001141395.1	NipSnap homolog 3A	NPS3A	654	22	-18.3	188
ssa-miR-2188-3p	NM_001141424.1	Ferritin	FRI3	794	22	-18.6	24
ssa-miR-2188-3p	NM_001141439.1	Trafficking protein particle complex subunit	TPPC3	704	22	-18.6	2
ssa-miR-2188-3p	NM_001141472.1	Glutathione transferase omega-1 (glutathione S-transferase omega 1) (EC 2.5.1.18)	GSTO1	433	22	-24.2	321
ssa-miR-2188-3p	NM_001141486.2	transcription Elongation factor B polypeptide 2	ELOB	482	22	-21.0	133
ssa-miR-2188-3p	NM_001141495.1	Vitelline membrane outer layer protein 1 homolog (Vitelline membrane outer layer protein 1 homolog precursor)	VMO1	156	22	-22.2	53
ssa-miR-2188-3p	NM_001141566.1	Caveolin	CAV2	606	22	-25.1	1
ssa-miR-2188-3p	NM_001141566.1	Caveolin	CAV2	606	22	-24.6	481
ssa-miR-2188-3p	NM_001141596.1	Dynein light chain	DYL1	604	22	-18.1	517
ssa-miR-2188-3p	NM_001141615.1	14-3-3 protein beta/alpha	1433B	24	22	-20.6	2
ssa-miR-2188-3p	NM_001141632.1	GTPase HRas (GTPase HRas isoform X1)	RASH	3499	22	-27.5	2607
ssa-miR-2188-3p	NM_001141692.1	Adenosine kinase A	LOC100196663	966	22	-21.8	392
ssa-miR-2188-3p	NM_001141716.1	Syntaxin-binding protein 6	STXB6	2035	22	-22.7	1305
ssa-miR-2188-3p	NM_001141725.1	Dolichyl-diphosphooligosaccharide--protein glycosyltransferase subunit STT3A	STT3A	285	22	-23.4	19
ssa-miR-2188-3p	NM_001141745.1	Splicing factor 3 subunit 1 (splicing factor 3A subunit 1) (splicing factor 3A subunit 1 isoform X1)	SF3A1	346	22	-26.2	18
ssa-miR-2188-3p	NM_001141773.1	Tumor necrosis factor receptor superfamily member 1A (Tumor necrosis factor receptor superfamily member 1A precursor)	TNR1A	1697	22	-18.5	167
ssa-miR-2188-3p	NM_001141773.1	Tumor necrosis factor receptor superfamily member 1A (Tumor necrosis factor receptor superfamily member 1A precursor)	TNR1A	1697	22	-18.4	499
ssa-miR-2188-3p	NM_001141776.1	Geranylgeranyl pyrophosphate synthetase	GGPPS	692	22	-24.7	65
ssa-miR-2188-3p	NM_001141807.1	Rho-related GTP-binding protein RhoB	RHOB	1125	22	-22.9	784
ssa-miR-2188-3p	NM_001141811.1	Hematopoietic lineage cell-specific protein (hematopoietic cell-specific Lyn substrate 1)	HCLS1	647	22	-19.9	16
ssa-miR-2188-3p	NM_001141815.1	Transporter	S6A19	791	22	-18.4	6
ssa-miR-2188-3p	NM_001141816.1	Nuclear transcription factor Y subunit alpha (nuclear transcription factor Y, alpha)	NFYA	1239	22	-24.7	398
ssa-miR-2188-3p	NM_001141826.1	Transmembrane protein 147	TM147	526	22	-24.9	25
ssa-miR-2188-3p	NM_001141833.1	Chloride intracellular channel protein	CLIC5	645	22	-22.6	384
ssa-miR-2188-3p	NM_001141912.1	Dual specificity mitogen-activated protein kinase kinase 4	MP2K4	1354	22	-23.4	957
ssa-miR-2188-3p	NM_001142718.1	Actin-related protein 2/3 complex subunit 3	ARPC3	513	22	-19.0	304
ssa-miR-2188-3p	NM_001146436.1	Neuroblastoma suppressor of tumorigenicity 1 (neuroblastoma suppressor of tumorigenicity 1 precursor)	NBL1	559	22	-20.3	70
ssa-miR-2188-3p	NM_001146463.1	Cysteine and glycine-rich protein 1	CSRP1	590	22	-22.2	107
ssa-miR-2188-3p	NM_001146514.1	SUMO-activating enzyme subunit 1	SAE1	344	22	-19.4	293
ssa-miR-2188-3p	NM_001146543.1	DNA-directed RNA polymerase II subunit RPB4 (EC 2.7.7.6)	RPB4	326	22	-26.9	58
ssa-miR-2188-3p	NM_001146591.1	Tctex1 domain-containing protein 2	TC1D2	576	22	-20.7	438
ssa-miR-2188-3p	NM_001146606.1	Peptidyl-prolyl cis-trans isomerase (PPIase) (EC 5.2.1.8)	PPIA	343	22	-28.0	89
ssa-miR-2188-3p	NM_001146668.1	Development and differentiation-enhancing factor 2	DDEF2	395	22	-23.1	128
ssa-miR-2188-3p	NM_001165279.1	Sentrin-specific protease 8 (EC 3.4.22.68)	SENP8	910	22	-20.3	782
ssa-miR-2188-3p	NM_001165314.1	Calcipressin-2 (calcipressin-2 isoform X1)	RCAN2	2537	22	-20.8	268
ssa-miR-2188-3p	NM_001165325.1	Exocyst complex component 5	EXOC5	1892	22	-25.6	671
ssa-miR-2188-3p	NM_001165329.1	AMP deaminase (EC 3.5.4.6)	AMPD3	1548	22	-21.4	481
ssa-miR-2188-3p	NM_001165329.1	AMP deaminase (EC 3.5.4.6)	AMPD3	1548	22	-21.2	568
ssa-miR-2188-3p	NM_001165336.1	E3 ubiquitin-protein ligase RNF34	RNF34	1547	22	-23.3	1389
ssa-miR-2188-3p	NM_001165359.1	phosphatase 1L	PPM1L	2043	22	-24.3	795
ssa-miR-2188-3p	NM_001165368.1	C-1-tetrahydrofolate synthase, cytoplasmic	C1TC	678	22	-20.0	7
ssa-miR-2188-3p	NM_001165369.1	Neuritin (neuritin isoform X1) (neuritin precursor)	NRN1	2238	22	-20.9	150
ssa-miR-2188-3p	NM_001165369.1	Neuritin (neuritin isoform X1) (neuritin precursor)	NRN1	2238	22	-20.7	874
ssa-miR-2188-3p	NM_001165369.1	Neuritin (neuritin isoform X1) (neuritin precursor)	NRN1	2238	22	-20.0	1601
ssa-miR-2188-3p	NM_001165381.1	SH2/SH3 adaptor crk (adapter molecule crk)	CRK	2925	22	-21.4	370
ssa-miR-2188-3p	NM_001165408.1	Calpain-3	CAN3	968	22	-19.5	458
ssa-miR-2188-3p	NM_001168520.1	Akirin 1(1a)	CA108	1976	22	-26.5	1647
ssa-miR-2188-3p	NM_001173567.1	General transcription factor IIE subunit 1	T2EA	1336	22	-20.2	1
ssa-miR-2188-3p	NM_001173567.1	General transcription factor IIE subunit 1	T2EA	1336	22	-18.0	402
ssa-miR-2188-3p	NM_001173571.1	Long-chain-fatty-acid--CoA ligase 1 (acyl-CoA synthetase long-chain family member 1) (EC 6.2.1.3)	ACSL1	1931	22	-25.6	966
ssa-miR-2188-3p	NM_001173571.1	Long-chain-fatty-acid--CoA ligase 1 (acyl-CoA synthetase long-chain family member 1) (EC 6.2.1.3)	ACSL1	1931	22	-20.6	1054
ssa-miR-2188-3p	NM_001173576.1	Zinc finger protein ubi-d4	REQU	2298	22	-21.5	1183
ssa-miR-2188-3p	NM_001173585.1	Periodic tryptophan protein 2 homolog	PWP2	595	22	-28.8	259
ssa-miR-2188-3p	NM_001173586.1	Chloride channel protein	CLCN3	1317	22	-22.0	74
ssa-miR-2188-3p	NM_001173587.1	Solute carrier family 41 member 2	S41A2	1411	22	-25.1	993
ssa-miR-2188-3p	NM_001173590.1	Transmembrane protein 179	TM179	1374	22	-20.7	1133
ssa-miR-2188-3p	NM_001173593.1	Mitoferrin-2	MFRN2	2063	22	-20.5	1513
ssa-miR-2188-3p	NM_001173597.1	Metalloendopeptidase (EC 3.4.24.-)	BMP1	720	22	-21.7	533
ssa-miR-2188-3p	NM_001173603.1	Calpain-7	CAN7	1188	22	-25.4	33
ssa-miR-2188-3p	NM_001173604.1	Serine/threonine-protein kinase TAO3 (EC 2.7.11.1) (serine/threonine-protein kinase TAO3 isoform X1)	TAOK3	1386	22	-25.0	114
ssa-miR-2188-3p	NM_001173606.1	Phosphatidylserine decarboxylase proenzyme, mitochondrial (EC 4.1.1.65) [Cleaved into: Phosphatidylserine decarboxylase beta chain; Phosphatidylserine decarboxylase alpha chain]	PISD	3125	22	-22.3	549
ssa-miR-2188-3p	NM_001173613.1	Ras-related protein Rab-8A	RAB8A	1724	22	-28.4	1189
ssa-miR-2188-3p	NM_001173622.1	Cold shock domain-containing protein E1	CSDE1	1355	22	-19.0	97
ssa-miR-2188-3p	NM_001173625.1	Prolyl 4-hydroxylase subunit alpha-1 (procollagen-proline, 2-oxoglutarate 4-dioxygenase (Proline 4-hydroxylase), alpha 1 polypeptide precursor) (EC 1.14.11.2)	P4HA1	1954	22	-23.9	702
ssa-miR-2188-3p	NM_001173642.1	Sulfate anion transporter 1 (Solute carrier family 26 member 1)	S26A2	1147	22	-18.1	118
ssa-miR-2188-3p	NM_001173644.1	Transcription factor SOX	SOX4	1693	22	-18.1	1314
ssa-miR-2188-3p	NM_001173650.1	RNA methyltransferase NOL1	NOL1	520	22	-26.4	202
ssa-miR-2188-3p	NM_001173651.1	DNA-binding death effector domain-containing protein 2	DEDD2	1556	22	-27.4	675
ssa-miR-2188-3p	NM_001173656.1	MARVEL domain-containing protein 2	MALD2	1243	22	-19.5	262
ssa-miR-2188-3p	NM_001173662.1	Acyl-coenzyme A thioesterase 8 (EC 3.1.2.27)	ACOT8	1768	22	-27.5	42
ssa-miR-2188-3p	NM_001173675.1	Transmembrane protein 149	TM149	1556	22	-25.2	367
ssa-miR-2188-3p	NM_001173688.1	Polypeptide N-acetylgalactosaminyltransferase (EC 2.4.1.-) (Protein-UDP acetylgalactosaminyltransferase)	GALT2	1197	22	-26.4	121
ssa-miR-2188-3p	NM_001173693.1	Rhomboid-like protease 4 (rhomboid-like protease 4 isoform X2) (rhomboid-like protease 4 isoform X3)	RHBL4	935	22	-24.9	435
ssa-miR-2188-3p	NM_001173699.1	Cyclin-Y	CCNY	831	22	-27.0	136
ssa-miR-2188-3p	NM_001173732.1	Phosphatidylinositol 4-kinase type 2-alpha	P4K2A	940	22	-20.7	266
ssa-miR-2188-3p	NM_001173735.1	Serine/threonine-protein kinase PCTAIRE-2	PCTK2	1001	22	-20.7	713
ssa-miR-2188-3p	NM_001173743.1	Canopy 4 (protein canopy 4 precursor)	CNPY4	1771	22	-21.7	360
ssa-miR-2188-3p	NM_001173753.1	Sulfotransferase (EC 2.8.2.-)	CHST1	502	22	-18.9	323
ssa-miR-2188-3p	NM_001173757.1	mRNA-capping enzyme [Includes: Polynucleotide 5'-triphosphatase (EC 3.1.3.33); mRNA guanylyltransferase (EC 2.7.7.50) (GTP--RNA guanylyltransferase) (GTase)]	MCE1	989	22	-19.8	1
ssa-miR-2188-3p	NM_001173764.1	Parvalbumin alpha (parvalbumin alpha isoform X1)	PRVA	1963	22	-21.9	721
ssa-miR-2188-3p	NM_001173771.1	ADP-ribosylation factor-like 4 (ADP-ribosylation factor-like protein 4A)	ARL4A	1668	22	-19.3	371
ssa-miR-2188-3p	NM_001173779.1	cAMP-responsive element-binding protein 3-like protein 2	CR3L2	1053	22	-19.3	799
ssa-miR-2188-3p	NM_001173805.1	C-terminal-binding protein 1	CTBP1	1506	22	-22.0	364
ssa-miR-2188-3p	NM_001173854.1	Inositol-1-monophosphatase (EC 3.1.3.25)	IMPA1	1989	22	-21.7	424
ssa-miR-2188-3p	NM_001173870.1	Ras-related protein Rab-9A	RAB9A	1566	22	-19.9	234
ssa-miR-2188-3p	NM_001173871.1	U4/U6 small nuclear ribonucleoprotein Prp31	PRP31	295	22	-18.1	25
ssa-miR-2188-3p	NM_001173876.1	Hippocalcin-like protein 1 (hippocalcin-like protein 1 isoform X1)	HPCL1	902	22	-22.6	1
ssa-miR-2188-3p	NM_001173892.1	Ras-related protein Rab-3B	RAB3B	1476	22	-19.6	477
ssa-miR-2188-3p	NM_001173897.1	Palmitoyltransferase (EC 2.3.1.225)	ZDH11	705	22	-28.0	19
ssa-miR-2188-3p	NM_001173900.1	Complement C1q subcomponent subunit B (complement component 1, q subcomponent, B chain precursor)	C1QB	1300	22	-18.3	218
ssa-miR-2188-3p	NM_001173900.1	Complement C1q subcomponent subunit B (complement component 1, q subcomponent, B chain precursor)	C1QB	1300	22	-18.1	57
ssa-miR-2188-3p	NM_001173900.1	Complement C1q subcomponent subunit B (complement component 1, q subcomponent, B chain precursor)	C1QB	1300	22	-18.1	107
ssa-miR-2188-3p	NM_001173900.1	Complement C1q subcomponent subunit B (complement component 1, q subcomponent, B chain precursor)	C1QB	1300	22	-18.1	167
ssa-miR-2188-3p	NM_001173900.1	Complement C1q subcomponent subunit B (complement component 1, q subcomponent, B chain precursor)	C1QB	1300	22	-18.1	247
ssa-miR-2188-3p	NM_001173905.1	Diamine acetyltransferase 2 (diamine N-acetyltransferase 2) (EC 2.3.1.57)	SAT2	390	22	-26.9	15
ssa-miR-2188-3p	NM_001173911.1	Ribosome biogenesis protein BOP1 (Block of proliferation 1 protein)	BOP1	1271	22	-20.6	429
ssa-miR-2188-3p	NM_001173920.1	Fructose-bisphosphate aldolase (EC 4.1.2.13)	ALDOA	2303	22	-19.9	729
ssa-miR-2188-3p	NM_001173926.1	Platelet-derived growth factor receptor-like protein (Platelet-derived growth factor receptor-like protein precursor)	PGFRL	721	22	-23.2	262
ssa-miR-2188-3p	NM_001173927.1	MAP6 domain-containing protein 1	MA6D1	1939	22	-30.0	1131
ssa-miR-2188-3p	NM_001173936.1	Proteolipid protein DM beta	DMB	2009	22	-23.3	1341
ssa-miR-2188-3p	NM_001173942.1	Integrator complex subunit 8	INT8	1315	22	-20.7	165
ssa-miR-2188-3p	NM_001173947.1	transport protein Sec61 subunit alpha	SC61A	970	22	-19.9	16
ssa-miR-2188-3p	NM_001173961.1	Peptidyl-prolyl cis-trans isomerase-like 2 (EC 5.2.1.8)	PPIL2	773	22	-19.8	5
ssa-miR-2188-3p	NM_001173966.1	NEDD8-conjugating enzyme UBE2F (NEDD8-conjugating enzyme UBE2F isoform X1)	UBE2F	1728	22	-22.2	490
ssa-miR-2188-3p	NM_001173966.1	NEDD8-conjugating enzyme UBE2F (NEDD8-conjugating enzyme UBE2F isoform X1)	UBE2F	1728	22	-19.6	546
ssa-miR-2188-3p	NM_001185027.1	F-box only protein 32 (F-box protein 32 alpha)	Fbxo32	527	22	-18.7	1
ssa-miR-2188-3p	NM_001195198.1	FXYD domain-containing ion transport regulator	fxyd9b	898	22	-18.4	267
ssa-miR-2188-3p	NM_001195819.1	Sterol regulatory element-binding protein 2	SREBF2	1405	22	-23.1	192
ssa-miR-2188-3p	NM_001279003.1	Histone chaperone asf1-A (histone chaperone asf1b-B-like)	AS1LA	1259	22	-30.8	110
ssa-miR-2188-3p	NM_001279036.1	Histone acetyltransferase (EC 2.3.1.48)	MYST2	2272	22	-23.4	1796
ssa-miR-221-5p	NM_001123548.1	uncharacterized protein LOC100136396 precursor	LOC100136396	262	23	-22.7	23
ssa-miR-221-5p	NM_001136552.1	Elongation of very long chain fatty acids protein 5 (EC 2.3.1.199) (3-keto acyl-CoA synthase ELOVL5) (ELOVL fatty acid elongase 5) (ELOVL FA elongase 5) (Very long chain 3-ketoacyl-CoA synthase 5) (Very long chain 3-oxoacyl-CoA synthase 5)	ELOVL5	677	23	-24.2	36
ssa-miR-221-5p	NM_001139639.1	VHSV-induced protein-like	LOC100194553	1303	23	-21.7	82
ssa-miR-221-5p	NM_001139840.1	Collectrin (Collectrin precursor)	TMM27	1324	23	-27.8	340
ssa-miR-221-5p	NM_001139865.1	Calponin	CNN3	1182	23	-20.3	410
ssa-miR-221-5p	NM_001139904.1	Major facilitator superfamily domain-containing protein 2	MFSD2	550	23	-20.8	62
ssa-miR-221-5p	NM_001139942.1	Cold shock domain-containing protein C2 (cold shock domain-containing protein C2 isoform X1)	CSDC2	1207	23	-19.8	1044
ssa-miR-221-5p	NM_001140006.1	Uracil phosphoribosyltransferase	UPP	1672	23	-21.2	687
ssa-miR-221-5p	NM_001140022.1	Hypoxia-inducible factor 1 alpha	HIF1A	1248	23	-21.5	177
ssa-miR-221-5p	NM_001140053.1	Methylthioribulose-1-phosphate dehydratase (MTRu-1-P dehydratase) (EC 4.2.1.109) (APAF1-interacting protein homolog)	apip	1545	23	-20.7	418
ssa-miR-221-5p	NM_001140061.1	Transmembrane protein 45B	TM45B	1183	23	-23.5	997
ssa-miR-221-5p	NM_001140065.1	Metaxin	MTX1	1587	23	-20.4	995
ssa-miR-221-5p	NM_001140085.1	Fatty acyl-CoA reductase (EC 1.2.1.84)	FACR1	2456	23	-20.9	2030
ssa-miR-221-5p	NM_001140113.1	Cadherin-17 (Cadherin-17 precursor)	CAD17	1145	23	-19.8	795
ssa-miR-221-5p	NM_001140116.1	Lathosterol oxidase	SC5D	1404	23	-26.8	172
ssa-miR-221-5p	NM_001140151.1	Brain protein I3	BRI3	2707	23	-22.0	1407
ssa-miR-221-5p	NM_001140167.1	Interferon-stimulated 20 kDa exonuclease-like 1 (interferon-stimulated 20 kDa exonuclease-like 1 isoform X1)	I20L1	835	23	-20.2	163
ssa-miR-221-5p	NM_001140221.1	14-3-3 protein eta (14-3-3 protein eta-like)	1433F	852	23	-24.8	313
ssa-miR-221-5p	NM_001140475.1	Vimentin	VIME	573	23	-24.9	169
ssa-miR-221-5p	NM_001140497.1	L-lactate dehydrogenase (EC 1.1.1.27)	LDHB	541	23	-22.1	136
ssa-miR-221-5p	NM_001140533.1	Guanylate kinase (guanylate kinase isoform X3)	KGUA	1911	23	-22.7	805
ssa-miR-221-5p	NM_001140541.1	Follistatin-related protein 1 (Follistatin-related protein 1 precursor)	FSTL1	1995	23	-21.6	1093
ssa-miR-221-5p	NM_001140541.1	Follistatin-related protein 1 (Follistatin-related protein 1 precursor)	FSTL1	1995	23	-19.1	850
ssa-miR-221-5p	NM_001140552.1	F-box only protein 42	FBX42	747	23	-19.9	34
ssa-miR-221-5p	NM_001140560.1	Chloride intracellular channel protein	CLIC2	1532	23	-27.2	1411
ssa-miR-221-5p	NM_001140569.1	Gamma-synuclein	SYU	1816	23	-19.6	711
ssa-miR-221-5p	NM_001140607.2	Alkylated DNA repair protein alkB homolog 4	ALKB4	275	23	-24.5	222
ssa-miR-221-5p	NM_001140760.2	Pre-mRNA cleavage complex 2 protein Pcf11	PCF11	1124	23	-20.0	251
ssa-miR-221-5p	NM_001140940.1	Twist-related protein 2 (twist-related protein 2 isoform X1)	TWST2	603	23	-28.4	200
ssa-miR-221-5p	NM_001140946.1	Phosphopantothenate--cysteine ligase (EC 6.3.2.5)	PPCS	56	23	-18.2	14
ssa-miR-221-5p	NM_001140952.1	Calcyclin-binding protein	CYBP	593	23	-24.4	209
ssa-miR-221-5p	NM_001141157.1	UPF0739 protein C1orf74 homolog	ca074	338	23	-24.2	227
ssa-miR-221-5p	NM_001141423.2	K0460 protein (KIAA0460)	K0460	713	23	-20.7	26
ssa-miR-221-5p	NM_001141651.1	Ataxin-7-like protein 3 (SAGA-associated factor 11 homolog)	AT7L3	2858	23	-19.9	46
ssa-miR-221-5p	NM_001141651.1	Ataxin-7-like protein 3 (SAGA-associated factor 11 homolog)	AT7L3	2858	23	-19.7	2377
ssa-miR-221-5p	NM_001141701.1	General transcription factor IIH subunit	LOC100196672	383	23	-25.5	120
ssa-miR-221-5p	NM_001141746.1	Vacuolar proton pump subunit B (V-ATPase subunit B) (Vacuolar proton pump subunit B)	VATB2	880	23	-20.3	224
ssa-miR-221-5p	NM_001141820.1	Visinin-like protein 1	VISL1	2012	23	-20.6	1493
ssa-miR-221-5p	NM_001141913.1	Major facilitator superfamily domain-containing protein 5 (Major facilitator superfamily domain-containing protein 5 precursor) (molybdate-anion transporter isoform X1)	MFSD5	1015	23	-19.6	783
ssa-miR-221-5p	NM_001146369.1	U6 snRNA-associated Sm-like protein LSm3	LSM3	507	23	-22.3	265
ssa-miR-221-5p	NM_001165306.1	growth factor receptor-bound protein 2 (growth factor receptor-bound protein 2 isoform X1)	GRB2	1704	23	-20.6	1247
ssa-miR-221-5p	NM_001165345.1	TNFAIP3-interacting protein 2	TNIP2	2066	23	-18.9	124
ssa-miR-221-5p	NM_001165378.1	Sodium-coupled neutral amino acid transporter 3	S38A3	1252	23	-21.7	587
ssa-miR-221-5p	NM_001165392.1	Zona pellucida-like domain-containing protein 1 (ZP domain-containing protein 1) (Cupulin) [Cleaved into: Zona pellucida-like domain-containing protein 1, secreted form]	zpld1	1539	23	-23.1	653
ssa-miR-221-5p	NM_001165409.1	E3 ubiquitin-protein ligase RNF167 (E3 ubiquitin-protein ligase RNF167 isoform X1) (E3 ubiquitin-protein ligase RNF167 precursor)	RN167	2173	23	-23.6	16
ssa-miR-221-5p	NM_001173610.1	BarH-like 1 homeobox protein	BARH1	1305	23	-23.2	983
ssa-miR-221-5p	NM_001173620.1	Rho guanine nucleotide exchange factor 4	ARHG4	524	23	-22.7	220
ssa-miR-221-5p	NM_001173728.1	Heparan sulfate 2-O-sulfotransferase 1 (heparan sulfate 2-O-sulfotransferase 1 isoform X1)	HS2ST	803	23	-20.5	695
ssa-miR-221-5p	NM_001173794.1	Proline-rich protein 11	PRR11	977	23	-20.7	193
ssa-miR-221-5p	NM_001173846.1	Lunapark-A (protein lunapark-A)	LNPA	963	23	-20.0	179
ssa-miR-221-5p	NM_001173920.1	Fructose-bisphosphate aldolase (EC 4.1.2.13)	ALDOA	2303	23	-20.5	495
ssa-miR-221-5p	NM_001177821.1	Homocysteine-responsive endoplasmic reticulum-resident ubiquitin-like domain member 1 protein	HERP1	2104	23	-24.7	689
ssa-miR-221-5p	NM_001252353.1	Phosphoinositide-3-kinase-interacting protein 1 (Phosphoinositide-3-kinase-interacting protein 1 precursor)	P3IP1	1744	23	-21.0	573
ssa-miR-221-5p	NM_001279006.1	Histone deacetylase (EC 3.5.1.98)	HDAC3	985	23	-20.6	504
ssa-miR-221-5p	NM_001279008.1	Histone mRNA 3-exonuclease 1	THEX1	1293	23	-20.8	262
ssa-miR-221-5p	NM_001279048.1	GSK-3-binding protein (GSK-3-binding protein isoform X1) (Lycogen synthase kinase binding protein-like)	gbp	938	23	-21.2	431
